# Supplementary material for: High-precision high-coverage functional inference from integrated data sources
Source: BMC Bioinformatics. 2008 Feb 25;9:119. doi: 10.1186/1471-2105-9-119 (PMC2292694; doi:10.1186/1471-2105-9-119)
Supplement: Additional File 2 — Prediction examples. Predicted annotations of un-annotated proteins not covered by KEGG pathways are defined as novel predictions, though some might have annotations in other databases such as SGD or MIPs [58,59]. We list more examples to show that our novel predictions with high estimated precisions represent appropriate pathway assignments using annotations in MIPs as supporting references. ORF names of proteins, predicted KEGG pathways by MW decision rules, estimated precisions based on the curve fitting function in figure 9, and annotations from MIPs database as supporting references are listed. [file 1471-2105-9-119-S2.xls]

## Sheet: Sheet1
Additional file 1
Predicted annotations of un-annotated proteins not covered by KEGG pathways
are defined as novel predictions, though some might have annotations in other
databases such as SGD or MIPs. Below we list more examples to show that our novel
predictions with high estimated precisions represent appropricate pathway assignments
using annotations in MIPs as supporting references.
ORF names of proteins, predicted KEGG pathways by MW decision rules,
estimated precisions based on the curve fitting function in figure 9,
and annotations from MIPs database as supporting references are listed.
ORF name	KEGG pathway predictions	Estimated precision	MIPs annotations
YGR152C	MAPK signaling pathway	0.99	G-protein mediated signal transduction
YLR188W	ABC transporters	0.98	ABC transporters
YLR383W	Cell cycle	0.98	Cell cycle
YBR149W	Galactose metabolism	0.93	sugar, glucoside, polyol and carboxylate catabolism
YBR041W	Fatty acid metabolism	0.92	lipid, fatty acid and isoprenoid metabolism
YOR198C	Cell cycle	0.91	Cell cycle
YDR516C	Starch and sucrose metabolism	0.9	C-compound and carbohydrate metabolism
YKL212W	Phosphatidylinositol signaling system, Inositol phosphate metabolism	0.89	polyphosphoinositol mediated signal transduction, phosphate metabolism, phospholipid metabolism
YOR101W	MAPK signaling pathway	0.88	G-protein mediated signal transduction
YJL036W	Regulation of autophagy	0.86	autoproteolytic processing
YIL002C	Phosphatidylinositol signaling system, Inositol phosphate metabolism	0.86	Phosphatidylinositol phosphate 5-phosphatase , polyphosphoinositol mediated signal transduction, phospholipid metabolism, phosphate metabolism
YDL113C	Regulation of autophagy	0.86	autoproteolytic processing
YFR014C	Phosphatidylinositol signaling system	0.85	Cellular communication/signal transduction mechanism
YGR279C	Starch and sucrose metabolism	0.85	sugar, glucoside, polyol and carboxylate catabolism
YLR309C	Regulation of autophagy	0.85	Cellular transport, transport facilities and transport routes, vacuolar/lysosomal transport
YDL058W	SNARE interactions in vesicular transport	0.84	Vesicular transport, ER to Golgi transport
YNL225C	cell cycle	0.84	cell cycle
YPR054W	MAPK signaling pathway	0.84	MAPKKK cascade
YDR177W	Ubiquitin mediated proteolysis	0.84	Ubiquitin/proteasomal pathway
YER020W	MAPK signaling pathway	0.83	G-protein mediated signal transduction
YDL014W	Ribosome	0.82	Ribosomal proteins
YPL281C	Glycolysis / Gluconeogenesis	0.82	Glycolysis and gluconeogenesis
YOR283W	Glycolysis / Gluconeogenesis	0.78	Glycolysis and gluconeogenesis
YHR170W	Ribosome	0.78	Ribosomal proteins
YEL042W	Pyrimidine metabolism	0.77	Pyrimidine metabolism
YJL011C	RNA polymerase	0.76	DNA-directed RNA polymerase III
YGL058W	Ubiquitin mediated proteolysis	0.75	Ubiquitin/proteasomal pathway
YJR073C	Glycerophospholipid metabolism	0.73	Phospholipid metabolism
YML010W	RNA polymerase	0.7	mRNA synthesis
YJL068C	Fatty acid metabolism	0.69	lipid, fatty acid and isoprenoid metabolism
