# Supplementary material for: High-precision high-coverage functional inference from integrated data sources
Source: BMC Bioinformatics. 2008 Feb 25;9:119. doi: 10.1186/1471-2105-9-119 (PMC2292694; doi:10.1186/1471-2105-9-119)
Supplement: Additional File 3 — Function-annotation predictions in yeast. List of predictions. Column 1: ORF name; column 2: predicted pathway annotation in KEGG pathway ID; column 3: MW score; column 4: estimated annotation precision; total number of proteins: 5475; total number of predicted annotations: 27,319; up to 5 annotations are predicted for each protein. [file 1471-2105-9-119-S3.txt]

ORF_name	predicted_KEGG_pathway_ID	MW_score	estimated_precision
YAL001C	03022	0.2939717	0.0617568619149649
YAL001C	00190	0.2666589	0.0434617836613747
YAL001C	00860	0.2666589	0.0434617836613747
YAL001C	04140	0.2653645	0.0427373837534286
YAL001C	00500	0.2640836	0.0420319031035296
YAL002W	00563	0.3831136	0.180768655581625
YAL002W	01031	0.3831136	0.180768655581625
YAL002W	00020	0.2729277	0.0471388761617985
YAL002W	00630	0.2729277	0.0471388761617985
YAL002W	00252	0.2667521	0.0435143922202975
YAL003W	04111	0.3727557	0.160878626699401
YAL003W	03010	0.2910494	0.0594986398674835
YAL003W	00230	0.2849	0.0549971280496507
YAL003W	00240	0.2849	0.0549971280496507
YAL003W	03020	0.2849	0.0549971280496507
YAL005C	00230	0.345661	0.117183091624596
YAL005C	00240	0.345661	0.117183091624596
YAL005C	03020	0.345661	0.117183091624596
YAL005C	00562	0.3190514	0.0846739376246681
YAL005C	00632	0.3190514	0.0846739376246681
YAL007C	04010	0.4124617	0.247331615185583
YAL007C	00500	0.4124617	0.247331615185583
YAL007C	00400	0.3381671	0.107065498108465
YAL007C	00510	0.2886877	0.0577303795654955
YAL007C	01030	0.2886877	0.0577303795654955
YAL008W	00020	0.2692678	0.0449575982835404
YAL008W	00630	0.2692678	0.0449575982835404
YAL008W	00620	0.2692678	0.0449575982835404
YAL008W	00720	0.2692678	0.0449575982835404
YAL008W	00710	0.2692678	0.0449575982835404
YAL009W	00500	0.2671543	0.0437421197630103
YAL009W	04010	0.2671543	0.0437421197630103
YAL009W	00562	0.2226949	0.0244104602075203
YAL009W	00632	0.2226949	0.0244104602075203
YAL009W	00760	0.2226949	0.0244104602075203
YAL010C	04111	0.2450563	0.0327806783459035
YAL010C	00500	0.2390782	0.0303038259583203
YAL010C	00790	0.2390782	0.0303038259583203
YAL010C	04140	0.2362354	0.0291905375108785
YAL010C	00564	0.235243	0.0288113174560101
YAL011W	04111	0.3829931	0.180526625223868
YAL011W	00230	0.3404632	0.110080962078692
YAL011W	00240	0.3404632	0.110080962078692
YAL011W	03020	0.3404632	0.110080962078692
YAL011W	00260	0.2644801	0.0422490849668397
YAL012W	00272	0.4478747	0.346980066679535
YAL012W	00271	0.4478747	0.346980066679535
YAL012W	00450	0.4478747	0.346980066679535
YAL012W	00920	0.4478747	0.346980066679535
YAL012W	00100	0.439197	0.320800228564925
YAL013W	03050	0.3391638	0.108365431260832
YAL013W	04111	0.3304567	0.0974660160440812
YAL013W	00010	0.3293966	0.0962078776694427
YAL013W	00530	0.3225711	0.088449907573234
YAL013W	04010	0.3091759	0.0748490816909788
YAL014C	04130	0.5183558	0.580320254894142
YAL014C	03030	0.2536559	0.0366893495135705
YAL014C	00010	0.2305764	0.0270912828452009
YAL014C	00071	0.2305764	0.0270912828452009
YAL014C	00120	0.2305764	0.0270912828452009
YAL015C	00020	0.354987	0.130922539729899
YAL015C	03030	0.335257	0.103348313465135
YAL015C	00750	0.2667128	0.0434922011609096
YAL015C	03060	0.2573133	0.0384843743260197
YAL015C	00740	0.2542231	0.0369623552541245
YAL016W	04140	0.4019409	0.221721560820213
YAL016W	04111	0.3216083	0.0874021549200273
YAL016W	03010	0.3168946	0.0824329607898488
YAL016W	00562	0.299682	0.0664022171123092
YAL016W	00632	0.299682	0.0664022171123092
YAL017W	04111	0.4073717	0.234698882783501
YAL017W	04010	0.405565	0.230323943942159
YAL017W	00562	0.4026473	0.223380116950205
YAL017W	00632	0.4026473	0.223380116950205
YAL017W	00760	0.4026473	0.223380116950205
YAL018C	00251	0.2097418	0.0205565722124235
YAL018C	00252	0.2097418	0.0205565722124235
YAL018C	00710	0.2097418	0.0205565722124235
YAL018C	04111	0.208152	0.0201266728986809
YAL018C	04130	0.2075123	0.0199561863787988
YAL019W	00630	0.4029047	0.223986658826196
YAL019W	00670	0.4029047	0.223986658826196
YAL019W	00500	0.347788	0.120202194033481
YAL019W	00790	0.347788	0.120202194033481
YAL019W	04111	0.3464115	0.118240782774313
YAL020C	04010	0.3406364	0.110311418299144
YAL020C	04111	0.3406364	0.110311418299144
YAL020C	00562	0.2326016	0.027825125630693
YAL020C	00632	0.2326016	0.027825125630693
YAL020C	00760	0.2326016	0.027825125630693
YAL021C	00230	0.4020452	0.221965891551942
YAL021C	00240	0.4020452	0.221965891551942
YAL021C	03020	0.4020452	0.221965891551942
YAL021C	04111	0.3463562	0.118162566366965
YAL021C	03022	0.3421817	0.112386325029687
YAL022C	00530	0.2302434	0.0269724331920835
YAL022C	04111	0.2197002	0.0234611588627821
YAL022C	00600	0.2150051	0.0220449362909579
YAL022C	00780	0.2095112	0.0204936624898462
YAL022C	00310	0.2077976	0.0200320462333908
YAL023C	04010	0.3606778	0.13996240482853
YAL023C	00510	0.3538972	0.129249032104894
YAL023C	01030	0.3538972	0.129249032104894
YAL023C	00051	0.2630012	0.0414444429917451
YAL023C	00230	0.2623719	0.0411065172916193
YAL024C	04111	0.4910717	0.488462790485288
YAL024C	04010	0.4606315	0.387168375840019
YAL024C	00240	0.3419362	0.11205442449592
YAL024C	00230	0.3419362	0.11205442449592
YAL024C	03030	0.3419362	0.11205442449592
YAL025C	03010	0.4599136	0.384859480203885
YAL025C	00230	0.3000929	0.066748721325493
YAL025C	00240	0.3000929	0.066748721325493
YAL025C	03020	0.3000929	0.066748721325493
YAL025C	00350	0.2994258	0.0661870148961787
YAL026C	00500	0.4207791	0.268935992359321
YAL026C	00790	0.4207791	0.268935992359321
YAL026C	00562	0.3298174	0.096705541542812
YAL026C	04070	0.3298174	0.096705541542812
YAL026C	04010	0.287331	0.0567370136821607
YAL027W	00010	0.2577269	0.0386925962309666
YAL027W	00561	0.2577269	0.0386925962309666
YAL027W	00071	0.2577269	0.0386925962309666
YAL027W	00120	0.2577269	0.0386925962309666
YAL027W	00350	0.2577269	0.0386925962309666
YAL028W	04111	0.3342032	0.102030659342933
YAL028W	00500	0.2907591	0.059278580524815
YAL028W	00790	0.2907591	0.059278580524815
YAL028W	00040	0.2691386	0.0448823803038964
YAL028W	00760	0.2682243	0.0443535085812414
YAL029C	04140	0.4057917	0.230869750229554
YAL029C	04111	0.3756705	0.166290145980925
YAL029C	00010	0.3099748	0.0756032588701481
YAL029C	00071	0.3099748	0.0756032588701481
YAL029C	00120	0.3099748	0.0756032588701481
YAL030W	04130	0.5958474	0.79829133654603
YAL030W	00600	0.3783717	0.171434299976289
YAL030W	04140	0.3777015	0.170146316943878
YAL030W	00562	0.3777015	0.170146316943878
YAL030W	04070	0.3777015	0.170146316943878
YAL031C	00500	0.3447863	0.115960727582726
YAL031C	00790	0.3447863	0.115960727582726
YAL031C	04111	0.3390049	0.108157262937695
YAL031C	04010	0.3295552	0.0963951784697583
YAL031C	00562	0.2417726	0.0313968984956754
YAL032C	04010	0.3250008	0.0911445673001844
YAL032C	04140	0.3117412	0.077295598167076
YAL032C	00561	0.3056715	0.0716219297240715
YAL032C	00051	0.3056715	0.0716219297240715
YAL032C	01031	0.3056715	0.0716219297240715
YAL033W	03010	0.2786295	0.050738578873944
YAL033W	00500	0.269076	0.0448459788256081
YAL033W	00790	0.269076	0.0448459788256081
YAL033W	04111	0.2585725	0.0391216731891419
YAL033W	00670	0.2548279	0.037255610398395
YAL034C	00010	0.3151912	0.0807013739332196
YAL034C	00561	0.3151912	0.0807013739332196
YAL034C	00071	0.3151912	0.0807013739332196
YAL034C	00120	0.3151912	0.0807013739332196
YAL034C	00350	0.3151912	0.0807013739332196
YAL035W	03010	0.4964314	0.506643133565777
YAL035W	00970	0.4938402	0.497852891697917
YAL035W	00380	0.4938402	0.497852891697917
YAL035W	00630	0.4852094	0.468614210074407
YAL035W	00670	0.4852094	0.468614210074407
YAL036C	03010	0.3658809	0.148679437209397
YAL036C	00230	0.3615799	0.141442454377292
YAL036C	00240	0.3615799	0.141442454377292
YAL036C	03020	0.3615799	0.141442454377292
YAL036C	00970	0.3526987	0.127429671413694
YAL037W	04070	0.2358112	0.0290278515820553
YAL037W	03030	0.2122894	0.0212642830277613
YAL037W	00562	0.209783	0.0205678318272655
YAL037W	00632	0.209783	0.0205678318272655
YAL037W	00760	0.209783	0.0205678318272655
YAL038W	00562	0.5106782	0.554755319032414
YAL038W	04070	0.5106782	0.554755319032414
YAL038W	00760	0.5106782	0.554755319032414
YAL038W	00632	0.5106782	0.554755319032414
YAL038W	00230	0.4560458	0.372511252302995
YAL039C	00190	0.3109076	0.0764926664364849
YAL039C	00860	0.3109076	0.0764926664364849
YAL039C	00252	0.2569196	0.038287170422244
YAL039C	04111	0.2449683	0.0327428373003182
YAL039C	00052	0.2331227	0.0280170513270056
YAL040C	04111	0.5268762	0.608189935484662
YAL040C	04010	0.5268762	0.608189935484662
YAL040C	04120	0.305331	0.0713153041955754
YAL040C	03060	0.2518151	0.0358166331313811
YAL040C	00061	0.2497646	0.0348680335983898
YAL041W	04111	0.5213667	0.59023722048338
YAL041W	04010	0.5213667	0.59023722048338
YAL041W	00190	0.3981065	0.21287284399415
YAL041W	00562	0.2579285	0.0387944808651293
YAL041W	04070	0.2579285	0.0387944808651293
YAL042W	00600	0.2596427	0.0396712640491841
YAL042W	00400	0.2580647	0.0388634593084718
YAL042W	00970	0.2580647	0.0388634593084718
YAL042W	00260	0.2571685	0.0384117310559946
YAL042W	00710	0.2560002	0.0378304158808274
YAL043C	00240	0.3662878	0.149379688235717
YAL043C	00230	0.3662878	0.149379688235717
YAL043C	03020	0.3662878	0.149379688235717
YAL043C	03010	0.358261	0.136061072864888
YAL043C	00290	0.3398736	0.109299613239962
YAL044C	00670	0.539954	0.649575951632723
YAL044C	00910	0.539954	0.649575951632723
YAL044C	00260	0.539954	0.649575951632723
YAL044C	00630	0.2782761	0.0505080979355178
YAL044C	00020	0.2782761	0.0505080979355178
YAL046C	00260	0.2651788	0.0426344090824191
YAL046C	00750	0.2651788	0.0426344090824191
YAL046C	00252	0.2622818	0.0410583511305494
YAL046C	00970	0.2622818	0.0410583511305494
YAL046C	00710	0.2596952	0.0396984145313054
YAL047C	04010	0.6347269	0.870258245769119
YAL047C	04111	0.4372601	0.31510050725349
YAL047C	04130	0.3727869	0.160935790346386
YAL047C	04140	0.3566035	0.13343871730683
YAL047C	00190	0.3144408	0.079949134455591
YAL048C	04010	0.3508652	0.124688713906421
YAL048C	04140	0.2609064	0.0403297567291754
YAL048C	00650	0.2590902	0.0393866149757745
YAL048C	00052	0.2590902	0.0393866149757745
YAL048C	00460	0.2590902	0.0393866149757745
YAL049C	00061	0.3022647	0.0686081964498143
YAL049C	00460	0.3016901	0.0681116117829148
YAL049C	00430	0.3016901	0.0681116117829148
YAL049C	00450	0.3016901	0.0681116117829148
YAL049C	00480	0.3016901	0.0681116117829148
YAL051W	04111	0.4302596	0.294967810333257
YAL051W	00670	0.2411314	0.0311333648534911
YAL051W	03030	0.2330269	0.0279816711521764
YAL051W	04120	0.224492	0.0249980034270961
YAL051W	00230	0.2241456	0.0248836895006323
YAL053W	00500	0.2976205	0.0646888855081697
YAL053W	04010	0.2976205	0.0646888855081697
YAL053W	04120	0.2207486	0.0237893243034414
YAL053W	04111	0.2207486	0.0237893243034414
YAL053W	00780	0.2207022	0.0237747061245656
YAL054C	00010	0.5035463	0.530741996847722
YAL054C	00640	0.5035463	0.530741996847722
YAL054C	00620	0.5035463	0.530741996847722
YAL054C	00720	0.5035463	0.530741996847722
YAL054C	00061	0.4179307	0.26140469167326
YAL055W	00530	0.2754765	0.0487169842254988
YAL055W	00330	0.2699616	0.0453635751273358
YAL055W	00051	0.269065	0.0448395853068662
YAL055W	04140	0.2670179	0.0436647622791475
YAL055W	00500	0.2656878	0.042917227771171
YAL056W	04111	0.2624803	0.0411645380446369
YAL056W	00020	0.2552984	0.0374852917249568
YAL056W	00630	0.2552984	0.0374852917249568
YAL056W	00620	0.2552984	0.0374852917249568
YAL056W	00720	0.2552984	0.0374852917249568
YAL058W	00260	0.3225907	0.0884713543178415
YAL058W	00970	0.3225907	0.0884713543178415
YAL058W	00670	0.303798	0.0699497727582964
YAL058W	00790	0.303798	0.0699497727582964
YAL058W	04111	0.217048	0.0226505829950355
YAL059W	00310	0.3448444	0.11604157571
YAL059W	00300	0.3448444	0.11604157571
YAL059W	04111	0.3025734	0.0688763662017316
YAL059W	00230	0.2902157	0.0588687094751849
YAL059W	00240	0.2902157	0.0588687094751849
YAL060W	00040	0.4588185	0.381347438136109
YAL060W	00650	0.4508202	0.356091277351143
YAL060W	00120	0.4508202	0.356091277351143
YAL060W	00052	0.4508202	0.356091277351143
YAL060W	00051	0.4508202	0.356091277351143
YAL061W	00040	0.4589571	0.381791258809054
YAL061W	00051	0.4305763	0.295862337757628
YAL061W	00010	0.4063314	0.232172779289695
YAL061W	00561	0.4063314	0.232172779289695
YAL061W	00071	0.4063314	0.232172779289695
YAL062W	00910	0.5940964	0.79443814585944
YAL062W	00251	0.5940964	0.79443814585944
YAL062W	00561	0.2528953	0.036326299159611
YAL062W	00620	0.2497606	0.0348662070001691
YAL062W	00230	0.243535	0.0321324119479297
YAL063C	00052	0.2631027	0.0414991954725958
YAL063C	00500	0.2631027	0.0414991954725958
YAL063C	00252	0.2571236	0.0383892323735356
YAL063C	00563	0.2557281	0.0376962444229677
YAL063C	01031	0.2557281	0.0376962444229677
YAL064W	00510	0.2741384	0.0478823379902001
YAL064W	01030	0.2741384	0.0478823379902001
YAL064W	00500	0.2492951	0.0346542654248933
YAL064W	00010	0.2488578	0.0344562951392729
YAL064W	00071	0.2488578	0.0344562951392729
YAL067C	00620	0.3887997	0.192478057015741
YAL067C	00361	0.3847087	0.1839963449759
YAL067C	00740	0.3847087	0.1839963449759
YAL067C	04111	0.3294722	0.0962971179102343
YAL067C	00561	0.2242066	0.0249037828200537
YAL068C	00650	0.3843644	0.183295895757934
YAL068C	00960	0.3843644	0.183295895757934
YAL068C	00252	0.2606775	0.0402097091870448
YAL068C	00780	0.2602943	0.0400095043657031
YAL068C	00563	0.2564812	0.0380687181707941
YAR002W	04111	0.5170472	0.575989327018226
YAR002W	04010	0.4340003	0.305632930904882
YAR002W	00562	0.3994356	0.215910549777823
YAR002W	04070	0.3994356	0.215910549777823
YAR002W	00632	0.3994356	0.215910549777823
YAR003W	04010	0.3811759	0.176907289437752
YAR003W	00350	0.3780849	0.170882186785903
YAR003W	00360	0.3780849	0.170882186785903
YAR003W	00632	0.3780849	0.170882186785903
YAR003W	00564	0.3780849	0.170882186785903
YAR007C	00230	0.406141	0.231712500534014
YAR007C	00240	0.406141	0.231712500534014
YAR007C	03030	0.406141	0.231712500534014
YAR007C	04111	0.396056	0.208247745144922
YAR007C	03050	0.3659835	0.148855749932001
YAR008W	04111	0.2731092	0.0472496276988225
YAR008W	00230	0.2575818	0.03861942455875
YAR008W	00240	0.2575818	0.03861942455875
YAR008W	03030	0.2575818	0.03861942455875
YAR008W	03010	0.2560163	0.0378383690883751
YAR009C	04111	0.2909705	0.0594387548065228
YAR009C	04120	0.2909705	0.0594387548065228
YAR009C	00230	0.2284593	0.0263442620014148
YAR009C	00240	0.2284593	0.0263442620014148
YAR009C	03030	0.2284593	0.0263442620014148
YAR010C	00670	0.2125117	0.0213271558283301
YAR010C	00680	0.2125117	0.0213271558283301
YAR010C	00020	0.2123832	0.0212907902081694
YAR010C	00480	0.2123832	0.0212907902081694
YAR010C	00720	0.2123832	0.0212907902081694
YAR014C	00860	0.2277687	0.0261049462825301
YAR014C	00780	0.2270179	0.0258471696671173
YAR014C	00630	0.2218808	0.0241487500962969
YAR014C	00680	0.2218808	0.0241487500962969
YAR014C	00670	0.2204872	0.0237070853379421
YAR015W	00251	0.4807836	0.453691459066555
YAR015W	00230	0.4807836	0.453691459066555
YAR015W	00400	0.4198646	0.266503122959715
YAR015W	00970	0.4198646	0.266503122959715
YAR015W	00252	0.3589657	0.137189079954401
YAR018C	04010	0.6148101	0.836576510829087
YAR018C	04111	0.6148101	0.836576510829087
YAR018C	00562	0.5789714	0.758897011484694
YAR018C	00632	0.5789714	0.758897011484694
YAR018C	00760	0.5789714	0.758897011484694
YAR019C	04111	0.4540716	0.366270891761788
YAR019C	00562	0.4150732	0.253987618781109
YAR019C	00632	0.4150732	0.253987618781109
YAR019C	00760	0.4150732	0.253987618781109
YAR019C	04070	0.4150732	0.253987618781109
YAR020C	00563	0.238928	0.0302439893172896
YAR020C	01031	0.238928	0.0302439893172896
YAR020C	00500	0.2376087	0.0297233028126471
YAR020C	00252	0.2332201	0.0280530669409989
YAR020C	00190	0.2307436	0.027151149341382
YAR023C	00500	0.2569327	0.0382937165649768
YAR023C	00790	0.2569327	0.0382937165649768
YAR023C	00562	0.246699	0.0334948617018258
YAR023C	00632	0.246699	0.0334948617018258
YAR023C	00760	0.246699	0.0334948617018258
YAR027W	00600	0.2855611	0.0554652451116344
YAR027W	00061	0.283446	0.0539806292860029
YAR027W	00760	0.2833971	0.0539467528163236
YAR027W	00230	0.281449	0.0526133669159994
YAR027W	00240	0.281449	0.0526133669159994
YAR028W	00760	0.2297289	0.0267898012171966
YAR028W	00500	0.2293505	0.0266562486741697
YAR028W	00590	0.2249659	0.0251552222473085
YAR028W	00040	0.2191779	0.0232993237793648
YAR028W	00052	0.2191779	0.0232993237793648
YAR029W	00780	0.2279209	0.0261575061895455
YAR029W	04130	0.21803	0.0229474661088931
YAR029W	00500	0.2161889	0.022393935045895
YAR029W	00562	0.2147858	0.0219808701406142
YAR029W	00632	0.2147858	0.0219808701406142
YAR031W	04140	0.3684256	0.153103463684315
YAR031W	00564	0.2581884	0.0389262091008007
YAR031W	00061	0.2558505	0.0377565427192748
YAR031W	00760	0.2555878	0.0376272418047729
YAR031W	00230	0.2547287	0.0372073574686511
YAR033W	00600	0.2567499	0.0382024674474883
YAR033W	00650	0.2524168	0.0360996751890683
YAR033W	00960	0.2524168	0.0360996751890683
YAR033W	00190	0.2502515	0.0350910665016308
YAR033W	00860	0.2502515	0.0350910665016308
YAR035W	00061	0.4526776	0.361891250701282
YAR035W	00252	0.4352137	0.309138474794844
YAR035W	00630	0.3430141	0.113518074777789
YAR035W	00020	0.3430141	0.113518074777789
YAR035W	00190	0.3119816	0.077528584565173
YAR042W	00010	0.3066304	0.0724919823057159
YAR042W	00563	0.2137787	0.0216889863100769
YAR042W	01031	0.2137787	0.0216889863100769
YAR042W	04111	0.2133703	0.0215717044168842
YAR042W	00240	0.2109669	0.0208939735486015
YAR050W	00780	0.2234484	0.0246551520477444
YAR050W	00052	0.2159813	0.0223323440438379
YAR050W	00500	0.2159813	0.0223323440438379
YAR050W	04111	0.2138399	0.0217066149980629
YAR050W	00190	0.2021445	0.0185802850868094
YAR064W	00240	0.2780687	0.0503732974265746
YAR064W	00230	0.2780687	0.0503732974265746
YAR064W	03020	0.2780687	0.0503732974265746
YAR064W	04070	0.2369296	0.0294586813203594
YAR064W	00562	0.2233673	0.0246287012116438
YAR066W	00500	0.2734377	0.0474507079493334
YAR066W	00510	0.2123336	0.0212767695934962
YAR066W	00562	0.2106183	0.0207974187171381
YAR066W	04070	0.2106183	0.0207974187171381
YAR066W	04111	0.2099159	0.020604193449882
YAR068W	00760	0.2428224	0.0318330330848661
YAR068W	00500	0.2265045	0.0256723292673147
YAR068W	00052	0.2258938	0.0254658522091992
YAR068W	00190	0.2232142	0.0245788428894388
YAR068W	04140	0.2231534	0.0245590701570304
YAR071W	00361	0.5166112	0.574543715521178
YAR071W	00740	0.5166112	0.574543715521178
YAR071W	04111	0.5139007	0.565529029927533
YAR071W	00240	0.2688411	0.0447096367894661
YAR071W	00230	0.2678456	0.0441361965774584
YAR073W	00230	0.5410579	0.652978100487727
YAR073W	03030	0.3338577	0.10160190381493
YAR073W	00272	0.2996531	0.0663779092799033
YAR073W	00970	0.2996531	0.0663779092799033
YAR073W	00252	0.2982274	0.0651889661649727
YAR075W	00230	0.5174044	0.577172700235287
YAR075W	03010	0.303215	0.0694368360494022
YAR075W	00252	0.3012938	0.0677710621564012
YAR075W	00910	0.3012938	0.0677710621564012
YAR075W	00460	0.3012938	0.0677710621564012
YBL001C	00190	0.2771275	0.04976583094622
YBL001C	00860	0.2771275	0.04976583094622
YBL001C	00310	0.2705627	0.045718129610462
YBL001C	00300	0.2705627	0.045718129610462
YBL001C	00563	0.2661353	0.0431673543499654
YBL002W	00230	0.3945921	0.204991351462177
YBL002W	00240	0.3945921	0.204991351462177
YBL002W	03020	0.3945921	0.204991351462177
YBL002W	03030	0.3805167	0.175608510414447
YBL002W	03022	0.3515441	0.125697679774892
YBL003C	03022	0.3667757	0.150222917579471
YBL003C	04111	0.3343955	0.10226999220738
YBL003C	00051	0.2642663	0.0421318436353379
YBL003C	04010	0.2611067	0.040435086493924
YBL003C	00563	0.2583933	0.0390303634714821
YBL004W	03010	0.2729101	0.0471281497522151
YBL004W	00340	0.2695815	0.0451407291464394
YBL004W	00230	0.2681812	0.0443287248532107
YBL004W	00240	0.2681812	0.0443287248532107
YBL004W	03020	0.2681812	0.0443287248532107
YBL005W	03060	0.3300462	0.0969770981477998
YBL005W	04120	0.2421603	0.0315572892257055
YBL005W	04111	0.2421603	0.0315572892257055
YBL005W	00500	0.2279637	0.0261723050474156
YBL005W	00790	0.2279637	0.0261723050474156
YBL006C	00251	0.2424655	0.0316841071868202
YBL006C	00530	0.2424655	0.0316841071868202
YBL006C	03022	0.2314707	0.0274129887278758
YBL006C	03050	0.2220667	0.0242082695494515
YBL006C	04130	0.2176403	0.0228291979995906
YBL007C	00530	0.4017438	0.221260364306199
YBL007C	04010	0.3496163	0.122850765881254
YBL007C	04120	0.3427567	0.11316705064827
YBL007C	00562	0.3423439	0.112606079974986
YBL007C	04070	0.3423439	0.112606079974986
YBL008W	04111	0.3725542	0.160509840011351
YBL008W	04120	0.2728285	0.0470784485243893
YBL008W	00252	0.2384265	0.0300450298965975
YBL008W	00563	0.2301157	0.0269269909177056
YBL008W	01031	0.2301157	0.0269269909177056
YBL009W	04010	0.2925775	0.0606696687920936
YBL009W	00272	0.290473	0.059062451284972
YBL009W	00970	0.290473	0.059062451284972
YBL009W	00230	0.2895466	0.0583676761489038
YBL009W	00251	0.2895466	0.0583676761489038
YBL010C	04010	0.2590266	0.0393539741140641
YBL010C	00770	0.2578751	0.0387674685277009
YBL010C	00730	0.2561009	0.0378801868797618
YBL010C	00400	0.2560041	0.0378323422868038
YBL010C	00510	0.254059	0.0368831701347611
YBL011W	00230	0.2630828	0.0414884552987366
YBL011W	00240	0.2630828	0.0414884552987366
YBL011W	03020	0.2630828	0.0414884552987366
YBL011W	00500	0.2433338	0.0320476087151106
YBL011W	00790	0.2433338	0.0320476087151106
YBL013W	04111	0.3153143	0.0808253904805547
YBL013W	03010	0.306877	0.072717303428861
YBL013W	03022	0.3053983	0.0713758126374031
YBL013W	00380	0.2953375	0.0628395339967144
YBL013W	00970	0.2953375	0.0628395339967144
YBL014C	03022	0.3449207	0.116147824132359
YBL014C	00220	0.2769014	0.0496209395981582
YBL014C	00350	0.2614215	0.0406011598967798
YBL014C	00450	0.2614215	0.0406011598967798
YBL014C	00340	0.2614215	0.0406011598967798
YBL015W	00561	0.3185819	0.0841814538812692
YBL015W	00010	0.3149253	0.0804340864083711
YBL015W	00051	0.3149253	0.0804340864083711
YBL015W	00030	0.3149253	0.0804340864083711
YBL015W	00710	0.3149253	0.0804340864083711
YBL016W	04010	0.6287146	0.860764849751406
YBL016W	00562	0.5466273	0.669899923121642
YBL016W	00632	0.5466273	0.669899923121642
YBL016W	00760	0.5466273	0.669899923121642
YBL016W	04070	0.5466273	0.669899923121642
YBL017C	04010	0.3389467	0.108081105486847
YBL017C	04140	0.2525816	0.0361775726104901
YBL017C	00562	0.2492335	0.0346263122455158
YBL017C	00632	0.2492335	0.0346263122455158
YBL017C	00760	0.2492335	0.0346263122455158
YBL018C	03010	0.2839139	0.0543057922321745
YBL018C	00230	0.2808905	0.0522368762264013
YBL018C	00240	0.2808905	0.0522368762264013
YBL018C	03020	0.2808905	0.0522368762264013
YBL018C	03030	0.2697989	0.0452680589816648
YBL019W	00190	0.2785492	0.0506861214542465
YBL019W	00020	0.2785492	0.0506861214542465
YBL019W	00010	0.2766089	0.049434090366835
YBL019W	00640	0.2766089	0.049434090366835
YBL019W	00620	0.2766089	0.049434090366835
YBL020W	00510	0.405713	0.230680168423068
YBL020W	01030	0.405713	0.230680168423068
YBL020W	00230	0.3824854	0.179509658897653
YBL020W	00240	0.3824854	0.179509658897653
YBL020W	03020	0.3824854	0.179509658897653
YBL021C	00230	0.3401307	0.109639726948808
YBL021C	00240	0.3401307	0.109639726948808
YBL021C	03030	0.3401307	0.109639726948808
YBL021C	00020	0.2420926	0.0315292248587143
YBL021C	00190	0.2420926	0.0315292248587143
YBL022C	03050	0.4631296	0.395241716629967
YBL022C	00020	0.3666841	0.150064308628744
YBL022C	04010	0.3101109	0.0757324335245829
YBL022C	00271	0.2967301	0.0639616631627894
YBL022C	00450	0.2967301	0.0639616631627894
YBL023C	04111	0.8000771	0.98443504870102
YBL023C	00251	0.3433151	0.113929761409662
YBL023C	00910	0.3433151	0.113929761409662
YBL023C	00970	0.2614571	0.0406199818141055
YBL023C	04010	0.2541399	0.0369221873615296
YBL024W	03010	0.4514446	0.358036438856343
YBL024W	00630	0.4416616	0.32813064156364
YBL024W	00670	0.4416616	0.32813064156364
YBL024W	00271	0.3110005	0.0765817684632127
YBL024W	00450	0.3110005	0.0765817684632127
YBL025W	03022	0.3228156	0.0887177810135188
YBL025W	03050	0.3172124	0.0827597400928932
YBL025W	00563	0.2685001	0.0445124145054712
YBL025W	01031	0.2685001	0.0445124145054712
YBL025W	04111	0.2647104	0.0423757232573551
YBL026W	03010	0.3755278	0.166021855922458
YBL026W	00230	0.339002	0.1081534670346
YBL026W	04010	0.3313759	0.0985687914672939
YBL026W	04111	0.3313759	0.0985687914672939
YBL026W	03050	0.3025806	0.0688826324588963
YBL027W	00252	0.5801258	0.761751675241708
YBL027W	00970	0.5801258	0.761751675241708
YBL027W	00300	0.5382626	0.644333620731223
YBL027W	03010	0.529975	0.618163563951709
YBL027W	00271	0.5186572	0.581316039899612
YBL028C	03010	0.3072152	0.0730273700943249
YBL028C	00230	0.3038405	0.069987301949435
YBL028C	00240	0.3038405	0.069987301949435
YBL028C	03020	0.3038405	0.069987301949435
YBL028C	00350	0.2961463	0.0634889938241413
YBL029W	00630	0.2738735	0.0477187233899862
YBL029W	00620	0.2738735	0.0477187233899862
YBL029W	00230	0.2708638	0.04589672160835
YBL029W	00020	0.2656621	0.0429029050709406
YBL029W	00480	0.2656621	0.0429029050709406
YBL030C	04070	0.3641897	0.145797978419213
YBL030C	00190	0.2916117	0.0599270645612303
YBL030C	00020	0.2823934	0.0532558332616263
YBL030C	00720	0.2823934	0.0532558332616263
YBL030C	00630	0.2768352	0.049578592468907
YBL031W	00240	0.232141	0.0276565463982297
YBL031W	00670	0.232141	0.0276565463982297
YBL031W	04111	0.2284676	0.026347151167935
YBL031W	04010	0.2258378	0.0254469998134572
YBL031W	00230	0.2253747	0.0252916173438402
YBL032W	00670	0.3912996	0.197805887889889
YBL032W	00630	0.3912996	0.197805887889889
YBL032W	03060	0.3788661	0.172389379953073
YBL032W	04070	0.2753531	0.0486394386583805
YBL032W	00564	0.2753531	0.0486394386583805
YBL033C	00740	0.4147424	0.253138000480954
YBL033C	00252	0.2635749	0.0417548269423899
YBL033C	00251	0.2635749	0.0417548269423899
YBL033C	00350	0.2635749	0.0417548269423899
YBL033C	00360	0.2635749	0.0417548269423899
YBL034C	00230	0.3411918	0.111053274181442
YBL034C	00240	0.3411918	0.111053274181442
YBL034C	03020	0.3411918	0.111053274181442
YBL034C	04140	0.3363729	0.104760006763088
YBL034C	04111	0.3001343	0.0667837261126687
YBL035C	00230	0.4278058	0.288090671398708
YBL035C	00240	0.4278058	0.288090671398708
YBL035C	03030	0.4278058	0.288090671398708
YBL035C	00670	0.4025796	0.223220781961927
YBL035C	00630	0.4025796	0.223220781961927
YBL036C	00220	0.4261651	0.283546017009394
YBL036C	00260	0.4136673	0.250389742850118
YBL036C	00970	0.4136673	0.250389742850118
YBL036C	00230	0.4052145	0.229481856048871
YBL036C	00770	0.3444812	0.115536973451443
YBL037W	00510	0.3750343	0.165096699713448
YBL037W	01030	0.3750343	0.165096699713448
YBL037W	00513	0.3750343	0.165096699713448
YBL037W	04111	0.220993	0.0238664666345004
YBL037W	04120	0.220993	0.0238664666345004
YBL038W	00970	0.4380767	0.317496863957039
YBL038W	00400	0.4380767	0.317496863957039
YBL038W	00251	0.4338767	0.305277098151893
YBL038W	00860	0.4338767	0.305277098151893
YBL038W	00380	0.4184239	0.262698933029194
YBL039C	00240	0.8356897	0.990342434978915
YBL039C	00271	0.4376979	0.316384041905923
YBL039C	00450	0.4376979	0.316384041905923
YBL039C	00230	0.4011964	0.21998310152642
YBL039C	03020	0.4011964	0.21998310152642
YBL040C	00510	0.3982769	0.213260550278503
YBL040C	04130	0.3538601	0.12919238288176
YBL040C	00563	0.2737795	0.0476607923636032
YBL040C	00300	0.2665125	0.0433792678954662
YBL040C	00260	0.2665125	0.0433792678954662
YBL041W	03050	0.6239022	0.85275229224806
YBL041W	04120	0.2715716	0.0463191591086929
YBL041W	04111	0.2601271	0.0399224495072365
YBL041W	00230	0.256182	0.037920316297359
YBL041W	00670	0.256182	0.037920316297359
YBL042C	00230	0.2865264	0.056155502528127
YBL042C	00240	0.2865264	0.056155502528127
YBL042C	03020	0.2865264	0.056155502528127
YBL042C	00710	0.2847734	0.0549079095951627
YBL042C	00030	0.2847734	0.0549079095951627
YBL043W	00020	0.2731109	0.0472506662091578
YBL043W	00620	0.2731109	0.0472506662091578
YBL043W	00710	0.2731109	0.0472506662091578
YBL043W	00630	0.2718199	0.0464682270558228
YBL043W	00480	0.2709182	0.0459290587322476
YBL044W	00500	0.235139	0.0287718543608536
YBL044W	04130	0.2330356	0.0279848823821182
YBL044W	00130	0.2225493	0.0243634517193972
YBL044W	00563	0.2183955	0.0230589334884578
YBL044W	01031	0.2183955	0.0230589334884578
YBL045C	00190	0.4180646	0.261755660504648
YBL045C	00130	0.3493104	0.122404153589141
YBL045C	04111	0.3158646	0.0813819155523944
YBL045C	00020	0.2984502	0.0653734523830659
YBL045C	00630	0.2949036	0.0624936752851596
YBL046W	03022	0.2386856	0.0301476634175659
YBL046W	04111	0.2342295	0.0284289699783191
YBL046W	00240	0.2337342	0.0282439119658378
YBL046W	00500	0.2283129	0.0262933519222005
YBL046W	00790	0.2283129	0.0262933519222005
YBL047C	00190	0.4156055	0.255358707135612
YBL047C	04130	0.3981334	0.212934014602875
YBL047C	04140	0.3962904	0.20877268545191
YBL047C	04010	0.3754294	0.165837056256509
YBL047C	04120	0.3720706	0.159627541851743
YBL049W	00020	0.2955543	0.0630130120898218
YBL049W	00480	0.2955543	0.0630130120898218
YBL049W	00720	0.2955543	0.0630130120898218
YBL049W	00361	0.2901001	0.0587818590610748
YBL049W	00740	0.2901001	0.0587818590610748
YBL050W	04130	0.4920769	0.491871599431178
YBL050W	04140	0.4247159	0.2795680484361
YBL050W	00650	0.2756699	0.0488387543848523
YBL050W	00960	0.2756699	0.0488387543848523
YBL050W	00051	0.2719718	0.046559645732949
YBL051C	00790	0.3473617	0.119591763702888
YBL051C	00500	0.3473617	0.119591763702888
YBL051C	04010	0.3429303	0.113403690089327
YBL051C	04111	0.3289473	0.0956790353207086
YBL051C	00510	0.2565492	0.0381025235794016
YBL052C	00230	0.4073291	0.234595066326486
YBL052C	00240	0.4073291	0.234595066326486
YBL052C	03030	0.4073291	0.234595066326486
YBL052C	03022	0.3856979	0.186020318559726
YBL052C	04111	0.2828927	0.0535984875217777
YBL054W	03010	0.2909403	0.0594158479675222
YBL054W	03030	0.289595	0.0584037842744551
YBL054W	00230	0.2815325	0.0526698749031387
YBL054W	00240	0.2815325	0.0526698749031387
YBL054W	03020	0.2815325	0.0526698749031387
YBL055C	00230	0.3076071	0.0733881928513622
YBL055C	00240	0.3076071	0.0733881928513622
YBL055C	03020	0.3076071	0.0733881928513622
YBL055C	03010	0.3041709	0.0702796938941895
YBL055C	00061	0.3010725	0.0675815816840728
YBL056W	00010	0.3800144	0.174623907335763
YBL056W	00030	0.3800144	0.174623907335763
YBL056W	00051	0.3800144	0.174623907335763
YBL056W	00052	0.3800144	0.174623907335763
YBL056W	04010	0.3142788	0.079787579812859
YBL057C	03010	0.4398038	0.32259701504916
YBL057C	00230	0.4388217	0.319691581008957
YBL057C	00240	0.4388217	0.319691581008957
YBL057C	03020	0.4388217	0.319691581008957
YBL057C	00400	0.4354838	0.309921817732122
YBL058W	04111	0.3231061	0.0890370036538772
YBL058W	03050	0.270282	0.0455522335748088
YBL058W	00564	0.2600647	0.0398900066760051
YBL058W	00260	0.2600647	0.0398900066760051
YBL058W	00230	0.2536314	0.0366776009326988
YBL059W	00010	0.2596606	0.0396805190700683
YBL059W	00051	0.2596606	0.0396805190700683
YBL059W	00030	0.2596606	0.0396805190700683
YBL059W	00710	0.2596606	0.0396805190700683
YBL059W	00020	0.2587528	0.0392137501911591
YBL060W	00230	0.2367688	0.0293963584611397
YBL060W	00240	0.2367688	0.0293963584611397
YBL060W	03030	0.2367688	0.0293963584611397
YBL060W	03010	0.2232901	0.0246035480625511
YBL060W	04111	0.2206089	0.023745338766917
YBL061C	03010	0.4196288	0.265878094935435
YBL061C	00230	0.419617	0.265846841604233
YBL061C	00240	0.419617	0.265846841604233
YBL061C	03020	0.419617	0.265846841604233
YBL061C	04010	0.4019521	0.221747788457217
YBL063W	04010	0.6665242	0.911713081928153
YBL063W	04111	0.4397439	0.322419411567326
YBL063W	04130	0.4129655	0.248606498585666
YBL063W	00510	0.336585	0.10503024670222
YBL063W	00562	0.3255954	0.0918151665508825
YBL064C	00051	0.3047071	0.0707566154682777
YBL064C	00970	0.3022028	0.0685545400483803
YBL064C	00290	0.3022028	0.0685545400483803
YBL064C	00252	0.300661	0.0672305548213893
YBL064C	00251	0.300661	0.0672305548213893
YBL066C	00252	0.266955	0.043629133364096
YBL066C	00061	0.258178	0.038920929710471
YBL066C	00561	0.25189	0.0358517496105948
YBL066C	04111	0.2511915	0.0355255445407019
YBL066C	00563	0.2511632	0.0355123886489395
YBL067C	03022	0.2490013	0.0345211385746408
YBL067C	00562	0.2434757	0.0321073952311469
YBL067C	04070	0.2434757	0.0321073952311469
YBL067C	04111	0.2428407	0.0318406874594351
YBL067C	00251	0.2400946	0.030711763209803
YBL068W	00230	0.6624997	0.907217226477541
YBL068W	00030	0.6624997	0.907217226477541
YBL068W	00240	0.3082907	0.0740215153321025
YBL068W	00251	0.3069229	0.0727593139470438
YBL068W	03020	0.3060129	0.0719305867945595
YBL069W	00190	0.3900912	0.19521676426232
YBL069W	00230	0.2599444	0.0398275319450526
YBL069W	00240	0.257691	0.0386744800413635
YBL069W	03020	0.2540446	0.0368762293232312
YBL069W	00600	0.2540166	0.0368627368965376
YBL072C	03010	0.7342048	0.962786465979405
YBL072C	00970	0.4526142	0.361692599927186
YBL072C	00380	0.4526142	0.361692599927186
YBL072C	00230	0.4477527	0.346605041405219
YBL072C	00240	0.4477527	0.346605041405219
YBL074C	00562	0.2252064	0.0252353774500753
YBL074C	00240	0.2168619	0.0225947447176272
YBL074C	00271	0.2149326	0.0220237360206026
YBL074C	00670	0.2149326	0.0220237360206026
YBL074C	00970	0.2149326	0.0220237360206026
YBL075C	04010	0.4056172	0.230449541260514
YBL075C	00562	0.3160348	0.081554746777395
YBL075C	00632	0.3160348	0.081554746777395
YBL075C	00760	0.3160348	0.081554746777395
YBL075C	04070	0.3160348	0.081554746777395
YBL076C	00290	0.6415469	0.880354496807376
YBL076C	00970	0.6415469	0.880354496807376
YBL076C	00230	0.4506106	0.355439380700076
YBL076C	00240	0.4506106	0.355439380700076
YBL076C	03020	0.4506106	0.355439380700076
YBL078C	04140	0.4404542	0.324528741092673
YBL078C	04130	0.3923701	0.20012108637825
YBL078C	00010	0.2955911	0.0630425028684689
YBL078C	00350	0.2955911	0.0630425028684689
YBL078C	00340	0.2955911	0.0630425028684689
YBL079W	04111	0.4120418	0.246272402810569
YBL079W	00220	0.2650899	0.0425851960574201
YBL079W	00230	0.2625679	0.0412114829188143
YBL079W	00240	0.2625679	0.0412114829188143
YBL079W	03020	0.2625679	0.0412114829188143
YBL080C	00252	0.2902613	0.0589030018821935
YBL080C	00970	0.2902613	0.0589030018821935
YBL080C	00260	0.2809771	0.052295086987555
YBL080C	00564	0.2809771	0.052295086987555
YBL080C	02010	0.2568653	0.0382600478664672
YBL081W	03010	0.3858341	0.186300334578871
YBL081W	00271	0.270455	0.0456544101108318
YBL081W	00272	0.270455	0.0456544101108318
YBL081W	00450	0.270455	0.0456544101108318
YBL081W	00920	0.270455	0.0456544101108318
YBL082C	00563	0.3903048	0.195672549926488
YBL082C	01030	0.3491576	0.122181590128437
YBL082C	00510	0.3491576	0.122181590128437
YBL082C	00271	0.2722945	0.0467544258044997
YBL082C	00450	0.2722945	0.0467544258044997
YBL084C	04111	0.4688102	0.413807926459433
YBL084C	04120	0.4688102	0.413807926459433
YBL084C	04070	0.2957143	0.0631413265813754
YBL084C	00564	0.2957143	0.0631413265813754
YBL084C	03030	0.2265534	0.0256889326171208
YBL085W	04010	0.449856	0.353096879810139
YBL085W	04111	0.233102	0.0280094028725047
YBL085W	03010	0.2209605	0.0238561942947446
YBL085W	04120	0.2127837	0.0214043326213682
YBL085W	00670	0.2123036	0.0212682937670969
YBL086C	00030	0.2431118	0.0319542896636255
YBL086C	00010	0.2396878	0.0305478576233494
YBL086C	00350	0.2396878	0.0305478576233494
YBL086C	00980	0.2396878	0.0305478576233494
YBL086C	00340	0.2396878	0.0305478576233494
YBL087C	03010	0.8745309	0.994276212510146
YBL087C	03022	0.4847748	0.46714591506822
YBL087C	04010	0.419062	0.264379525247064
YBL087C	00970	0.3873665	0.189473234080756
YBL087C	00380	0.3873665	0.189473234080756
YBL088C	04140	0.3797528	0.174112847944355
YBL088C	04111	0.3770451	0.168892322834631
YBL088C	00562	0.3030154	0.0692620246634207
YBL088C	00632	0.3030154	0.0692620246634207
YBL088C	00760	0.3030154	0.0692620246634207
YBL089W	03010	0.2804491	0.0519411262876974
YBL089W	00563	0.2287009	0.026428487344074
YBL089W	01031	0.2287009	0.026428487344074
YBL089W	00190	0.2272345	0.025921280852193
YBL089W	00510	0.2215902	0.0240559947418243
YBL090W	03010	0.3816306	0.177807542415657
YBL090W	00190	0.2707265	0.0458152023864854
YBL090W	00740	0.2618301	0.0408176920444059
YBL090W	00030	0.2517608	0.0357911955665631
YBL090W	00970	0.24804	0.0340889916319122
YBL091C	00400	0.4051684	0.229371260284868
YBL091C	00970	0.4051684	0.229371260284868
YBL091C	00380	0.3912969	0.19780007412469
YBL091C	03010	0.3839143	0.182383326758887
YBL091C	00230	0.3755503	0.166064135105242
YBL092W	00230	0.6748082	0.920352586037405
YBL092W	00240	0.6748082	0.920352586037405
YBL092W	03020	0.6748082	0.920352586037405
YBL092W	03010	0.5556847	0.696490528958992
YBL092W	00970	0.4939198	0.498122930318274
YBL093C	00562	0.3014571	0.0679111978922
YBL093C	04070	0.3014571	0.0679111978922
YBL093C	00632	0.3014571	0.0679111978922
YBL093C	00760	0.3014571	0.0679111978922
YBL093C	04010	0.2837819	0.0542138735123937
YBL095W	00190	0.2716744	0.0463808202502627
YBL095W	00020	0.2716744	0.0463808202502627
YBL095W	00630	0.2595753	0.0396364340979233
YBL095W	00620	0.2595753	0.0396364340979233
YBL095W	04120	0.2594787	0.0395865657297007
YBL097W	04111	0.4754952	0.435970952108575
YBL097W	04070	0.2195311	0.0234086433510134
YBL097W	04010	0.2081261	0.0201197426584268
YBL097W	00230	0.206414	0.0196667722175547
YBL098W	00760	0.3384975	0.107494890246893
YBL098W	00340	0.2619068	0.0408584612629316
YBL098W	00290	0.2533398	0.0365380464193378
YBL098W	00770	0.2487308	0.0343990055542956
YBL098W	00220	0.2468317	0.0335532059426816
YBL099W	00190	0.8422623	0.991159214143348
YBL099W	00970	0.3152673	0.0807780200392682
YBL099W	00251	0.3152673	0.0807780200392682
YBL099W	00860	0.3152673	0.0807780200392682
YBL099W	04010	0.313386	0.0789025727362636
YBL101C	00530	0.3104781	0.0760819602212898
YBL101C	00030	0.2642587	0.0421276817593849
YBL101C	00252	0.2610609	0.0404109788914641
YBL101C	00640	0.2610609	0.0404109788914641
YBL101C	00251	0.2610609	0.0404109788914641
YBL102W	04130	0.3660142	0.148908539795313
YBL102W	00190	0.2637076	0.0418269364450815
YBL102W	00860	0.2637076	0.0418269364450815
YBL102W	00650	0.2623322	0.0410852875826167
YBL102W	00960	0.2623322	0.0410852875826167
YBL103C	04111	0.276088	0.0491029895832377
YBL103C	03022	0.2740142	0.047805560041392
YBL103C	00340	0.2633396	0.0416272565928927
YBL103C	00350	0.2633396	0.0416272565928927
YBL103C	00360	0.2633396	0.0416272565928927
YBL104C	04010	0.2269379	0.0258198493088004
YBL104C	02021	0.2229774	0.0245019206695487
YBL104C	04111	0.2101173	0.02065941674062
YBL104C	04120	0.209375	0.0204565945078965
YBL104C	00300	0.204995	0.0192989335864859
YBL105C	04010	0.5396468	0.648626451228273
YBL105C	04111	0.5291598	0.6155490653302
YBL105C	00510	0.4779433	0.444156594556817
YBL105C	01030	0.4779433	0.444156594556817
YBL105C	00562	0.3682975	0.15287820453844
YBL106C	04140	0.3189557	0.0845733410646184
YBL106C	04130	0.3107049	0.0762985832787969
YBL106C	00230	0.2887033	0.0577418961768013
YBL106C	00240	0.2887033	0.0577418961768013
YBL106C	03020	0.2887033	0.0577418961768013
YBL107C	03010	0.2536196	0.0366719437238187
YBL107C	00051	0.2535607	0.0366437181709631
YBL107C	00052	0.2535607	0.0366437181709631
YBL107C	00053	0.2535607	0.0366437181709631
YBL107C	00120	0.2535607	0.0366437181709631
YBL111C	00563	0.2420569	0.0315144355008828
YBL111C	01031	0.2420569	0.0315144355008828
YBL111C	00380	0.232647	0.0278417959364863
YBL111C	00680	0.232647	0.0278417959364863
YBL111C	04111	0.2322341	0.0276905407177281
YBL112C	00010	0.2353234	0.0288418614554729
YBL112C	03030	0.2274146	0.025983060771181
YBL112C	00020	0.2086201	0.0202523293503151
YBL112C	00630	0.2086201	0.0202523293503151
YBL112C	00720	0.2086201	0.0202523293503151
YBL113C	04140	0.2451972	0.032841355017518
YBL113C	04130	0.2434394	0.0320920907494928
YBL113C	00380	0.2428998	0.0318654194833701
YBL113C	00680	0.2428998	0.0318654194833701
YBL113C	00190	0.2423584	0.0316395485101423
YBR001C	00500	0.518266	0.58002344089625
YBR001C	00010	0.3080218	0.0737717946572905
YBR001C	00561	0.3080218	0.0737717946572905
YBR001C	00071	0.3080218	0.0737717946572905
YBR001C	00640	0.3080218	0.0737717946572905
YBR002C	00510	0.5705877	0.737472912007891
YBR002C	00300	0.2430802	0.0319410277925859
YBR002C	00564	0.2410544	0.0311018621460487
YBR002C	00350	0.2410544	0.0311018621460487
YBR002C	00360	0.2410544	0.0311018621460487
YBR003W	00100	0.4306823	0.29616208861894
YBR003W	00900	0.4306823	0.29616208861894
YBR003W	03050	0.3495502	0.122754141719252
YBR003W	00220	0.2561116	0.0378854790528208
YBR003W	00380	0.2548735	0.0372778113572014
YBR004C	04010	0.2541945	0.0369485428035249
YBR004C	00510	0.2425308	0.0317113048629041
YBR004C	00251	0.2409155	0.0310451125450385
YBR004C	00530	0.2409155	0.0310451125450385
YBR004C	00563	0.2380025	0.0298778069052671
YBR005W	00860	0.2564728	0.038064544208052
YBR005W	00252	0.2443134	0.0324625453809918
YBR005W	00620	0.2432464	0.0320108381851374
YBR005W	00740	0.2410835	0.0311137640863211
YBR005W	00780	0.2407664	0.0309843071291919
YBR006W	00010	0.5090431	0.549268324853022
YBR006W	00561	0.5090431	0.549268324853022
YBR006W	00071	0.5090431	0.549268324853022
YBR006W	00640	0.5090431	0.549268324853022
YBR006W	00340	0.5090431	0.549268324853022
YBR007C	00500	0.2561716	0.0379151679497675
YBR007C	00190	0.2559936	0.0378271560238506
YBR007C	00770	0.2519964	0.0359016917009908
YBR007C	00400	0.2460835	0.0332255229481085
YBR007C	00251	0.2453841	0.0329220083968701
YBR008C	00251	0.3185577	0.084156139823546
YBR008C	00650	0.3185577	0.084156139823546
YBR008C	00350	0.3185577	0.084156139823546
YBR008C	00380	0.3027847	0.0690604831724694
YBR008C	00410	0.3027847	0.0690604831724694
YBR009C	00230	0.4069175	0.233593635632585
YBR009C	00240	0.4069175	0.233593635632585
YBR009C	03020	0.4069175	0.233593635632585
YBR009C	03010	0.3884693	0.191782141799283
YBR009C	04111	0.3884255	0.191690030904916
YBR010W	04111	0.4808884	0.45404396647866
YBR010W	00562	0.4496195	0.352364158128052
YBR010W	00632	0.4496195	0.352364158128052
YBR010W	00760	0.4496195	0.352364158128052
YBR010W	04070	0.4496195	0.352364158128052
YBR011C	00190	0.5845783	0.772543188000296
YBR011C	04070	0.3696822	0.155327584121051
YBR011C	00330	0.3397022	0.109073385290622
YBR011C	00220	0.3397022	0.109073385290622
YBR011C	00760	0.3217184	0.0875213989009014
YBR013C	00052	0.3170161	0.0825577548257895
YBR013C	00500	0.3170161	0.0825577548257895
YBR013C	00260	0.2215713	0.0240499741822151
YBR013C	00300	0.2122984	0.0212668249597765
YBR013C	00220	0.2108826	0.0208705840894775
YBR014C	03050	0.2716168	0.0463462612036033
YBR014C	00650	0.2653522	0.0427305557953752
YBR014C	00620	0.2653522	0.0427305557953752
YBR014C	00040	0.2653522	0.0427305557953752
YBR014C	00051	0.2653522	0.0427305557953752
YBR015C	00513	0.461234	0.389110049973855
YBR015C	00530	0.3921029	0.199541309408206
YBR015C	04010	0.3862118	0.187078554757236
YBR015C	00500	0.2567774	0.0382161813942234
YBR015C	00564	0.2554183	0.0375440398685726
YBR016W	04130	0.2297258	0.0267887044636718
YBR016W	04120	0.2277425	0.0260959088944476
YBR016W	00030	0.2267191	0.0257452716380673
YBR016W	00480	0.2267191	0.0257452716380673
YBR016W	00252	0.2253275	0.0252758324703094
YBR017C	00600	0.426592	0.284724332408327
YBR017C	00252	0.3918469	0.198987018121513
YBR017C	00970	0.3918469	0.198987018121513
YBR017C	00260	0.3807677	0.176102152666517
YBR017C	00564	0.3807677	0.176102152666517
YBR018C	00052	0.4473849	0.345475586340961
YBR018C	00010	0.317021	0.0825627912765247
YBR018C	00520	0.317021	0.0825627912765247
YBR018C	04010	0.3001109	0.0667639387044813
YBR018C	00260	0.2945114	0.0621825848787704
YBR019C	00052	0.4090186	0.238736776537343
YBR019C	00520	0.317021	0.0825627912765247
YBR019C	00400	0.2615394	0.0406635262730894
YBR019C	00230	0.2482195	0.0341692866323968
YBR019C	00620	0.2406327	0.0309298801370595
YBR020W	00052	0.6051561	0.817867854247019
YBR020W	00520	0.3502501	0.123780570671524
YBR020W	00010	0.3270471	0.0934710796587025
YBR020W	00051	0.3071897	0.0730039489325073
YBR020W	00500	0.3071897	0.0730039489325073
YBR021W	00240	0.3952673	0.206488593859991
YBR021W	00450	0.2543648	0.0370308629428288
YBR021W	00271	0.2543648	0.0370308629428288
YBR021W	00272	0.2543648	0.0370308629428288
YBR021W	00920	0.2543648	0.0370308629428288
YBR022W	03050	0.2628186	0.0413461164398066
YBR022W	00430	0.2553306	0.0375010602750092
YBR022W	00450	0.2553306	0.0375010602750092
YBR022W	00460	0.2553306	0.0375010602750092
YBR022W	00480	0.2553306	0.0375010602750092
YBR023C	00500	0.4259892	0.283061361665667
YBR023C	04010	0.4259892	0.283061361665667
YBR023C	01030	0.3928419	0.201147891463941
YBR023C	00513	0.3928419	0.201147891463941
YBR023C	03010	0.3887716	0.192418795767244
YBR024W	00190	0.4407739	0.325480468498633
YBR024W	00020	0.3460984	0.117798524761939
YBR024W	00640	0.3460984	0.117798524761939
YBR024W	00251	0.3447309	0.115883682182774
YBR024W	00650	0.3447309	0.115883682182774
YBR025C	03010	0.4789914	0.447670652249766
YBR025C	00230	0.4729302	0.427431781763528
YBR025C	00240	0.4729302	0.427431781763528
YBR025C	03020	0.4729302	0.427431781763528
YBR025C	00380	0.4721039	0.424689867560332
YBR026C	00460	0.3159878	0.0815069867772665
YBR026C	00430	0.3159878	0.0815069867772665
YBR026C	00450	0.3159878	0.0815069867772665
YBR026C	00480	0.3159878	0.0815069867772665
YBR026C	00590	0.3159878	0.0815069867772665
YBR028C	04010	0.6173546	0.84124247824903
YBR028C	04111	0.5990228	0.805140717401123
YBR028C	00562	0.4502971	0.354465335646097
YBR028C	04070	0.4502971	0.354465335646097
YBR028C	00632	0.4502971	0.354465335646097
YBR029C	00230	0.4087733	0.238132335919727
YBR029C	00240	0.4087733	0.238132335919727
YBR029C	03030	0.4087733	0.238132335919727
YBR029C	04111	0.36917	0.154417848086442
YBR029C	00790	0.3488121	0.12167963032077
YBR030W	00230	0.2963838	0.0636808897789322
YBR030W	00240	0.2963838	0.0636808897789322
YBR030W	03020	0.2963838	0.0636808897789322
YBR030W	00350	0.292264	0.060427679710289
YBR030W	00450	0.292264	0.060427679710289
YBR031W	03010	0.7450237	0.967703648000958
YBR031W	00970	0.4953261	0.502893761940081
YBR031W	00380	0.4953261	0.502893761940081
YBR031W	00400	0.4778496	0.443842704819899
YBR031W	00230	0.4754733	0.435897876116412
YBR033W	00190	0.2545777	0.0371340232635583
YBR033W	00020	0.2523513	0.0360687596015733
YBR033W	00620	0.2523513	0.0360687596015733
YBR033W	00710	0.2523513	0.0360687596015733
YBR033W	00071	0.2489831	0.0345129080183394
YBR034C	00310	0.4274268	0.287037015215253
YBR034C	00300	0.4274268	0.287037015215253
YBR034C	00620	0.3575611	0.13494849364452
YBR034C	00640	0.3575611	0.13494849364452
YBR034C	00010	0.3575611	0.13494849364452
YBR035C	00740	0.3653558	0.147779777600706
YBR035C	00130	0.3639034	0.145314791106317
YBR035C	00680	0.3225496	0.0884263872067756
YBR035C	00670	0.3225496	0.0884263872067756
YBR035C	00640	0.3139828	0.0794931634513766
YBR036C	00562	0.3577748	0.135287379987837
YBR036C	04070	0.3577748	0.135287379987837
YBR036C	00600	0.3244536	0.0905313236786354
YBR036C	00190	0.3089651	0.0746512383829763
YBR036C	00500	0.2670801	0.0437000219923211
YBR037C	00190	0.4003278	0.217967257383887
YBR037C	00130	0.2845023	0.0547173164068329
YBR037C	00040	0.2683572	0.0444300130816381
YBR037C	00500	0.2661793	0.0431920228307806
YBR037C	03010	0.2626559	0.0412586937378781
YBR038W	04111	0.4097298	0.240495181192971
YBR038W	00530	0.3879601	0.190713384299155
YBR038W	00564	0.3245295	0.0906161618693844
YBR038W	00565	0.3245295	0.0906161618693844
YBR038W	00440	0.3245295	0.0906161618693844
YBR039W	00190	0.518344	0.58028125592045
YBR039W	00020	0.3177712	0.083337187753131
YBR039W	00380	0.3177712	0.083337187753131
YBR039W	00310	0.3177712	0.083337187753131
YBR039W	00970	0.3106852	0.0762797448374984
YBR040W	00500	0.2983873	0.0653213198392425
YBR040W	00010	0.2983873	0.0653213198392425
YBR040W	00052	0.2983873	0.0653213198392425
YBR040W	00521	0.2983873	0.0653213198392425
YBR040W	04010	0.2352612	0.0288182288954409
YBR041W	00071	0.6756147	0.921151155067231
YBR041W	00620	0.5946237	0.795604215151565
YBR041W	00640	0.5946237	0.795604215151565
YBR041W	00010	0.5946237	0.795604215151565
YBR041W	00720	0.5946237	0.795604215151565
YBR042C	00790	0.3698316	0.155593761274047
YBR042C	00500	0.3698316	0.155593761274047
YBR042C	00251	0.2727325	0.0470200402817657
YBR042C	00970	0.2727325	0.0470200402817657
YBR042C	00230	0.2716709	0.0463787196087801
YBR043C	00051	0.3567735	0.133705696317649
YBR043C	00450	0.2687371	0.0446493987691699
YBR043C	00271	0.2687371	0.0446493987691699
YBR043C	00920	0.2687371	0.0446493987691699
YBR043C	00272	0.2687371	0.0446493987691699
YBR044C	00190	0.3822624	0.179064387619201
YBR044C	00020	0.3822624	0.179064387619201
YBR044C	00010	0.3337315	0.101445692114437
YBR044C	00252	0.3337315	0.101445692114437
YBR044C	00620	0.3337315	0.101445692114437
YBR045C	04010	0.3296059	0.0964551219912404
YBR045C	03030	0.2449091	0.0327174043463168
YBR045C	04120	0.2321712	0.0276675691112797
YBR045C	00500	0.229215	0.0266085829196992
YBR045C	00790	0.229215	0.0266085829196992
YBR046C	00010	0.5351944	0.634735819946646
YBR046C	00561	0.5351944	0.634735819946646
YBR046C	00071	0.5351944	0.634735819946646
YBR046C	00350	0.5351944	0.634735819946646
YBR046C	00680	0.5351944	0.634735819946646
YBR047W	04010	0.2887011	0.0577402719086932
YBR047W	00450	0.2811303	0.0523982150559974
YBR047W	00920	0.2811303	0.0523982150559974
YBR047W	00271	0.2811303	0.0523982150559974
YBR047W	00272	0.2811303	0.0523982150559974
YBR048W	03010	0.8859779	0.99509566857538
YBR048W	00970	0.3935038	0.20259505799123
YBR048W	00380	0.3935038	0.20259505799123
YBR048W	00230	0.383079	0.180699133857002
YBR048W	00240	0.383079	0.180699133857002
YBR049C	00230	0.3612723	0.140936320701331
YBR049C	00240	0.3612723	0.140936320701331
YBR049C	03020	0.3612723	0.140936320701331
YBR049C	03022	0.3512739	0.125295279775058
YBR049C	03030	0.2523752	0.0360800372969126
YBR050C	04070	0.2808511	0.0522104126152542
YBR050C	00020	0.2799375	0.0516003208692389
YBR050C	00480	0.2799375	0.0516003208692389
YBR050C	00720	0.2799375	0.0516003208692389
YBR050C	00252	0.2773712	0.0499224497846363
YBR052C	00760	0.2967504	0.0639781577494076
YBR052C	00052	0.2905801	0.0591432714829117
YBR052C	00500	0.2905801	0.0591432714829117
YBR052C	00040	0.2905801	0.0591432714829117
YBR052C	00520	0.2905801	0.0591432714829117
YBR053C	00760	0.3084648	0.0741836121814521
YBR053C	00061	0.3055158	0.0714815687773711
YBR053C	00561	0.3037812	0.0699349428228003
YBR053C	00260	0.3037812	0.0699349428228003
YBR053C	00620	0.3037812	0.0699349428228003
YBR054W	00620	0.3579376	0.135546030424814
YBR054W	00061	0.2530194	0.0363852977909902
YBR054W	00561	0.252308	0.0360483362683547
YBR054W	00650	0.252308	0.0360483362683547
YBR054W	00052	0.252308	0.0360483362683547
YBR055C	00290	0.3891282	0.193171875431054
YBR055C	00970	0.3891282	0.193171875431054
YBR055C	00252	0.3873255	0.18938780536126
YBR055C	00260	0.3787875	0.172237259648582
YBR055C	00750	0.3769237	0.16866120747417
YBR056W	00500	0.4154633	0.254991955444121
YBR056W	00760	0.306872	0.0727127284701102
YBR056W	00061	0.3037207	0.0698815614869245
YBR056W	00561	0.3026416	0.0689357427685861
YBR056W	00620	0.3026416	0.0689357427685861
YBR057C	04111	0.3653405	0.147753631534118
YBR057C	03030	0.3320741	0.0994138433873039
YBR057C	00230	0.3320741	0.0994138433873039
YBR057C	00240	0.3320741	0.0994138433873039
YBR057C	00530	0.3174281	0.0829822055721712
YBR058C	00564	0.3560147	0.132517512131383
YBR058C	00970	0.3503854	0.123979841154295
YBR058C	00290	0.3503854	0.123979841154295
YBR058C	00920	0.3141379	0.0796473096514875
YBR058C	00010	0.3132025	0.0787217898670166
YBR059C	04111	0.4378855	0.316934903205069
YBR059C	04010	0.3669536	0.150531352586286
YBR059C	00562	0.3268929	0.0932939245396342
YBR059C	00632	0.3268929	0.0932939245396342
YBR059C	00760	0.3268929	0.0932939245396342
YBR060C	04111	0.5175171	0.577545882697762
YBR060C	00230	0.4112897	0.24438285158405
YBR060C	00240	0.4112897	0.24438285158405
YBR060C	03030	0.4112897	0.24438285158405
YBR060C	00350	0.4046777	0.228196371969237
YBR061C	00350	0.5506193	0.681766948503092
YBR061C	00450	0.5506193	0.681766948503092
YBR061C	00340	0.5506193	0.681766948503092
YBR061C	00380	0.5506193	0.681766948503092
YBR061C	00440	0.5506193	0.681766948503092
YBR062C	00061	0.2831617	0.0537839550442672
YBR062C	00563	0.2829595	0.0536444877529829
YBR062C	01031	0.2829595	0.0536444877529829
YBR062C	00251	0.2813544	0.0525494162723946
YBR062C	00650	0.2813544	0.0525494162723946
YBR063C	00361	0.2599638	0.0398376004928011
YBR063C	00740	0.2599638	0.0398376004928011
YBR063C	03022	0.2535412	0.036634378153711
YBR063C	00020	0.2534748	0.036602591370537
YBR063C	00480	0.2534748	0.036602591370537
YBR065C	00260	0.3222716	0.0881227716824348
YBR065C	00530	0.3104183	0.0760249376528551
YBR065C	00561	0.2455746	0.0330044121716625
YBR065C	04111	0.2422233	0.0315834269609779
YBR065C	00361	0.2371924	0.0295608132308248
YBR066C	00562	0.4335945	0.304465542246498
YBR066C	00632	0.4335945	0.304465542246498
YBR066C	00760	0.4335945	0.304465542246498
YBR066C	04070	0.4335945	0.304465542246498
YBR066C	04010	0.4254733	0.281642803642704
YBR067C	00500	0.2362312	0.0291889224325958
YBR067C	00052	0.2362312	0.0291889224325958
YBR067C	04010	0.2355316	0.0289211028336977
YBR067C	00860	0.2131228	0.0215009308918127
YBR067C	00190	0.2108241	0.0208543680333738
YBR068C	00400	0.3416156	0.111622283303499
YBR068C	00020	0.2424629	0.0316830247450234
YBR068C	00630	0.2424629	0.0316830247450234
YBR068C	04120	0.2365892	0.0293269002504861
YBR068C	04111	0.2365892	0.0293269002504861
YBR069C	00330	0.415886	0.256083167413121
YBR069C	00970	0.415886	0.256083167413121
YBR069C	00010	0.377473	0.169708950140113
YBR069C	00240	0.2856439	0.0555241384255326
YBR069C	00230	0.2804024	0.0519099287666584
YBR070C	00510	0.3497979	0.123116563236621
YBR070C	01030	0.3497979	0.123116563236621
YBR070C	00230	0.2440876	0.0323664434567551
YBR070C	00240	0.2440876	0.0323664434567551
YBR070C	03030	0.2440876	0.0323664434567551
YBR071W	04130	0.2254717	0.0253240867449396
YBR071W	00240	0.2250413	0.0251803252595221
YBR071W	00513	0.2235855	0.024699930316274
YBR071W	00500	0.2219887	0.0241832789524561
YBR071W	00790	0.2219887	0.0241832789524561
YBR072W	00030	0.3065273	0.0723979696304868
YBR072W	00252	0.3013281	0.0678004744039707
YBR072W	00640	0.3013281	0.0678004744039707
YBR072W	00251	0.3013281	0.0678004744039707
YBR072W	00410	0.3013281	0.0678004744039707
YBR073W	00790	0.5154935	0.570832073485526
YBR073W	00500	0.5154935	0.570832073485526
YBR073W	04111	0.439564	0.321886316457456
YBR073W	00230	0.2772493	0.0498440499435003
YBR073W	00240	0.2772493	0.0498440499435003
YBR074W	00350	0.2844471	0.0546785852415087
YBR074W	00010	0.2844471	0.0546785852415087
YBR074W	00071	0.2844471	0.0546785852415087
YBR074W	00120	0.2844471	0.0546785852415087
YBR074W	00561	0.2844471	0.0546785852415087
YBR076W	00562	0.2706116	0.0457470886901462
YBR076W	00632	0.2706116	0.0457470886901462
YBR076W	00760	0.2706116	0.0457470886901462
YBR076W	04070	0.2706116	0.0457470886901462
YBR076W	00380	0.2661781	0.0431913498755165
YBR077C	00562	0.3074208	0.0732164619874099
YBR077C	04070	0.3074208	0.0732164619874099
YBR077C	00051	0.2806299	0.0520620753220131
YBR077C	00480	0.2737554	0.0476459505980167
YBR077C	00590	0.2737554	0.0476459505980167
YBR078W	00563	0.4212445	0.270179485324445
YBR078W	01031	0.4212445	0.270179485324445
YBR078W	00051	0.2843175	0.0545877526913145
YBR078W	04010	0.2758874	0.0489760435320008
YBR078W	00230	0.2744584	0.0480806954735213
YBR079C	00272	0.2961977	0.0635304783878512
YBR079C	00970	0.2961977	0.0635304783878512
YBR079C	00290	0.2945044	0.0621770456807529
YBR079C	00251	0.2943833	0.0620812904564727
YBR079C	00271	0.2936205	0.0614812943860209
YBR080C	04130	0.4309343	0.296875409465817
YBR080C	03050	0.4192963	0.264998337448074
YBR080C	00563	0.3336094	0.10129475826278
YBR080C	01031	0.3336094	0.10129475826278
YBR080C	00010	0.2555284	0.037598064165996
YBR081C	00230	0.3847484	0.184077244428812
YBR081C	00240	0.3847484	0.184077244428812
YBR081C	03020	0.3847484	0.184077244428812
YBR081C	03022	0.3731464	0.161595639513609
YBR081C	04111	0.3551148	0.131119991744378
YBR082C	04120	0.5968672	0.800510477357567
YBR082C	04111	0.4954712	0.503385994238205
YBR082C	03050	0.4229145	0.274671217597449
YBR082C	01030	0.352403	0.12698416617868
YBR082C	00513	0.352403	0.12698416617868
YBR083W	04111	0.5424503	0.657247167381022
YBR083W	04010	0.5424503	0.657247167381022
YBR083W	04120	0.3219645	0.0877884698507694
YBR083W	00010	0.2269247	0.0258153441524127
YBR083W	00620	0.2269247	0.0258153441524127
YBR084W	00630	0.5266935	0.607598987174611
YBR084W	00670	0.5266935	0.607598987174611
YBR084W	00260	0.4476537	0.34630085756157
YBR084W	00310	0.4476537	0.34630085756157
YBR084W	00460	0.4476537	0.34630085756157
YBR085W	04070	0.3330677	0.100627536814162
YBR085W	04140	0.324926	0.0910605194117054
YBR085W	00562	0.2842594	0.0545470784077281
YBR085W	00632	0.2842594	0.0545470784077281
YBR085W	00760	0.2842594	0.0545470784077281
YBR086C	04111	0.3531772	0.128153412417223
YBR086C	03022	0.2651952	0.042643493685632
YBR086C	00190	0.2641136	0.0420482981319406
YBR086C	03060	0.264014	0.0419938901734285
YBR086C	00030	0.2632788	0.0415943539007323
YBR087W	04111	0.468021	0.411212547226851
YBR087W	00230	0.3953527	0.206678541830676
YBR087W	00240	0.3953527	0.206678541830676
YBR087W	03030	0.3953527	0.206678541830676
YBR087W	03060	0.2882946	0.0574408865613184
YBR088C	00790	0.6277496	0.859187997845083
YBR088C	00500	0.6277496	0.859187997845083
YBR088C	03010	0.4656724	0.40351858648652
YBR088C	00230	0.455537	0.370898794153648
YBR088C	00240	0.455537	0.370898794153648
YBR090C	00230	0.2685998	0.0445699914818053
YBR090C	00480	0.2676934	0.044049145016594
YBR090C	00590	0.2676934	0.044049145016594
YBR090C	00010	0.2659124	0.0430425926436707
YBR090C	00561	0.2659124	0.0430425926436707
YBR091C	04111	0.4025267	0.223096335818002
YBR091C	00030	0.2434442	0.0320941140778659
YBR091C	00530	0.2151153	0.022077198910588
YBR091C	03030	0.2037458	0.0189806993621588
YBR092C	00361	0.4863389	0.472432702548206
YBR092C	00740	0.4863389	0.472432702548206
YBR092C	04111	0.4863389	0.472432702548206
YBR092C	03010	0.2671176	0.0437212929851937
YBR092C	00670	0.2638104	0.0418828800661886
YBR093C	00361	0.5139007	0.565529029927533
YBR093C	00740	0.5139007	0.565529029927533
YBR093C	00530	0.318977	0.0845957215057622
YBR093C	00230	0.2787326	0.0508060061526549
YBR093C	00030	0.2787326	0.0508060061526549
YBR094W	00230	0.3377802	0.106564597335411
YBR094W	00240	0.3377802	0.106564597335411
YBR094W	03030	0.3377802	0.106564597335411
YBR094W	03010	0.3309074	0.0980053444983145
YBR094W	04111	0.2520298	0.0359173828195246
YBR095C	03030	0.2359209	0.0290698383701663
YBR095C	04111	0.234639	0.0285828590814637
YBR095C	00620	0.2325985	0.0278239877035897
YBR095C	00630	0.2325985	0.0278239877035897
YBR095C	00230	0.2262479	0.0255853752469194
YBR096W	00440	0.2744305	0.0480633701792292
YBR096W	00564	0.2744305	0.0480633701792292
YBR096W	00565	0.2744305	0.0480633701792292
YBR096W	00510	0.2700894	0.0454387371438266
YBR096W	01030	0.2700894	0.0454387371438266
YBR097W	04140	0.4643483	0.399201435922141
YBR097W	00562	0.4643483	0.399201435922141
YBR097W	04070	0.4643483	0.399201435922141
YBR097W	04010	0.3553085	0.131419741773698
YBR097W	04111	0.3513045	0.125340795873365
YBR098W	04111	0.345439	0.116871799935333
YBR098W	00500	0.3379049	0.106725814595795
YBR098W	00790	0.3379049	0.106725814595795
YBR098W	00230	0.3303103	0.0972913974865509
YBR098W	00240	0.3303103	0.0972913974865509
YBR101C	00500	0.2579337	0.0387971122448641
YBR101C	03050	0.2453679	0.032915010007676
YBR101C	00561	0.243534	0.0321319899246941
YBR101C	00650	0.243534	0.0321319899246941
YBR101C	00120	0.243534	0.0321319899246941
YBR102C	04130	0.354768	0.130584770205228
YBR102C	04111	0.3276869	0.0942093506950433
YBR102C	04140	0.3009405	0.0674687953192856
YBR102C	00230	0.2337322	0.0282431670856859
YBR102C	00240	0.2337322	0.0282431670856859
YBR103W	04120	0.4174451	0.260134425895646
YBR103W	04111	0.4174451	0.260134425895646
YBR103W	03022	0.3328366	0.100344076491383
YBR103W	04010	0.3180147	0.0835899575677855
YBR103W	00230	0.2554682	0.0375685157457643
YBR104W	04070	0.319675	0.0853321074921688
YBR104W	00790	0.2801796	0.0517613328856085
YBR104W	00230	0.2798276	0.0515273867173926
YBR104W	00240	0.2798276	0.0515273867173926
YBR104W	03020	0.2798276	0.0515273867173926
YBR105C	04140	0.2813969	0.0525781376532735
YBR105C	01032	0.2751291	0.0484989744131317
YBR105C	04120	0.274095	0.0478554956788125
YBR105C	00650	0.2692847	0.0449674460474928
YBR105C	00052	0.2692847	0.0449674460474928
YBR106W	00230	0.4126759	0.247873118840147
YBR106W	00240	0.4126759	0.247873118840147
YBR106W	03020	0.4126759	0.247873118840147
YBR106W	03010	0.2768675	0.0495992500047453
YBR106W	00051	0.2761748	0.0491580160533871
YBR107C	00230	0.3439624	0.114819501720319
YBR107C	00240	0.3439624	0.114819501720319
YBR107C	03020	0.3439624	0.114819501720319
YBR107C	04111	0.3152042	0.0807144625232235
YBR107C	00260	0.2957234	0.0631486317871301
YBR108W	00500	0.2501182	0.0350298698443146
YBR108W	00562	0.2476545	0.0339171623010783
YBR108W	00632	0.2476545	0.0339171623010783
YBR108W	00760	0.2476545	0.0339171623010783
YBR108W	04070	0.2476545	0.0339171623010783
YBR109C	04010	0.4347796	0.307881795567137
YBR109C	03050	0.4052014	0.229450424811286
YBR109C	00562	0.4046529	0.228137105732469
YBR109C	00632	0.4046529	0.228137105732469
YBR109C	00760	0.4046529	0.228137105732469
YBR110W	00230	0.375034	0.165096138568471
YBR110W	00510	0.3718886	0.159296513094668
YBR110W	01030	0.3718886	0.159296513094668
YBR110W	00051	0.361999	0.142134495718724
YBR110W	04111	0.3577842	0.135302303017041
YBR111C	00620	0.3141903	0.0796994490891549
YBR111C	04010	0.3141903	0.0796994490891549
YBR111C	00650	0.3004167	0.0670229577176972
YBR111C	00120	0.3004167	0.0670229577176972
YBR111C	00052	0.3004167	0.0670229577176972
YBR112C	04111	0.5061159	0.539416233447735
YBR112C	00562	0.3629387	0.143696449782451
YBR112C	00632	0.3629387	0.143696449782451
YBR112C	00760	0.3629387	0.143696449782451
YBR112C	04070	0.3629387	0.143696449782451
YBR114W	00500	0.3927152	0.200871760484672
YBR114W	00790	0.3927152	0.200871760484672
YBR114W	00010	0.2830367	0.0536976960859084
YBR114W	00561	0.2706946	0.045796282120021
YBR114W	00071	0.2706946	0.045796282120021
YBR115C	00620	0.4803315	0.452171302849399
YBR115C	00010	0.4803315	0.452171302849399
YBR115C	00720	0.4803315	0.452171302849399
YBR115C	00640	0.4803315	0.452171302849399
YBR115C	00071	0.4399702	0.323090659707682
YBR117C	00030	0.4207653	0.268899175692037
YBR117C	00710	0.4207653	0.268899175692037
YBR117C	00500	0.2733324	0.0473861637004701
YBR117C	00251	0.2720791	0.0466243256599911
YBR117C	00650	0.2720791	0.0466243256599911
YBR118W	04111	0.4080107	0.236259949943811
YBR118W	03010	0.4035259	0.225455286504416
YBR118W	04010	0.3968006	0.209918647036107
YBR118W	00230	0.3924829	0.200366221398529
YBR118W	00240	0.3924829	0.200366221398529
YBR119W	00271	0.3603149	0.139370672306614
YBR119W	00920	0.3603149	0.139370672306614
YBR119W	04140	0.2714172	0.0462266939574654
YBR119W	00562	0.2640187	0.0419964561032774
YBR119W	04070	0.2640187	0.0419964561032774
YBR120C	00020	0.2711908	0.0460914278797771
YBR120C	00630	0.2711908	0.0460914278797771
YBR120C	00620	0.2711908	0.0460914278797771
YBR120C	00720	0.2711908	0.0460914278797771
YBR120C	00710	0.2711908	0.0460914278797771
YBR121C	03010	0.5324284	0.625990357392514
YBR121C	04010	0.4302724	0.29500393375266
YBR121C	00500	0.4302724	0.29500393375266
YBR121C	00530	0.3572444	0.134447587404981
YBR121C	00290	0.3373962	0.106069492985434
YBR122C	00190	0.2832256	0.0538281010884376
YBR122C	00970	0.2602495	0.0399861608361708
YBR122C	00400	0.2602495	0.0399861608361708
YBR122C	03010	0.25775	0.038704257472428
YBR122C	00130	0.2575102	0.0385833667497397
YBR123C	00970	0.2953238	0.0628285865703068
YBR123C	00290	0.2953238	0.0628285865703068
YBR123C	04111	0.2631837	0.0415429392122909
YBR123C	00190	0.2410614	0.0311047247531536
YBR123C	00100	0.2396227	0.0305217066493805
YBR125C	04010	0.335006	0.103033107834162
YBR125C	04111	0.2999147	0.0665982429417236
YBR125C	00510	0.2399489	0.0306529609283519
YBR125C	04120	0.2168068	0.0225782380830421
YBR125C	03022	0.2036317	0.0189518901199986
YBR126C	00500	0.8351758	0.990275508600082
YBR126C	00010	0.4620244	0.391662603664514
YBR126C	00052	0.4620244	0.391662603664514
YBR126C	00521	0.4620244	0.391662603664514
YBR126C	00030	0.4620244	0.391662603664514
YBR127C	00190	0.6654635	0.910547612906482
YBR127C	00600	0.4147715	0.253212664760279
YBR127C	04010	0.3792348	0.173104371793419
YBR127C	04130	0.3707305	0.157203138263907
YBR127C	04120	0.366636	0.14998107684505
YBR128C	04140	0.4811039	0.454768971076141
YBR128C	00562	0.3248343	0.0909575772522417
YBR128C	04070	0.3248343	0.0909575772522417
YBR128C	00260	0.3011725	0.0676671422979163
YBR128C	00190	0.2916865	0.0599842729874991
YBR129C	04111	0.3160306	0.0815504778251341
YBR129C	03010	0.2314463	0.0274041622676005
YBR129C	03022	0.2312095	0.0273186455391318
YBR129C	00230	0.2235301	0.0246818265713981
YBR129C	00562	0.2229349	0.0244881398123401
YBR130C	04070	0.3079709	0.0737246124640132
YBR130C	00220	0.3003578	0.066972995765798
YBR130C	03060	0.2840133	0.0543751067514912
YBR130C	03022	0.2800894	0.0517012886621436
YBR130C	00190	0.2734529	0.0474600317746843
YBR131W	04130	0.3081669	0.073906448919101
YBR131W	00562	0.2316087	0.0274629608943866
YBR131W	00632	0.2316087	0.0274629608943866
YBR131W	00760	0.2316087	0.0274629608943866
YBR131W	04070	0.2316087	0.0274629608943866
YBR132C	00190	0.2928987	0.0609185413973674
YBR132C	00010	0.2902808	0.0589176721136931
YBR132C	00052	0.2902808	0.0589176721136931
YBR132C	00500	0.2902808	0.0589176721136931
YBR132C	00521	0.2902808	0.0589176721136931
YBR133C	04010	0.5037346	0.531378339391826
YBR133C	04111	0.3836969	0.181943818339654
YBR133C	00500	0.3011094	0.0676131418622588
YBR133C	00330	0.2743993	0.0480440026775378
YBR133C	00970	0.2743993	0.0480440026775378
YBR135W	04111	0.4804246	0.452484273410601
YBR135W	03050	0.4358456	0.310972819539324
YBR135W	00240	0.3884403	0.191721151358363
YBR135W	03010	0.3829046	0.180349029467757
YBR135W	04120	0.2844285	0.0546655403418476
YBR136W	04111	0.4674705	0.409405073060022
YBR136W	00562	0.3334611	0.101111705294485
YBR136W	00500	0.3273924	0.0938688776821856
YBR136W	00790	0.3273924	0.0938688776821856
YBR136W	04120	0.3253561	0.091544748573111
YBR137W	00010	0.4062814	0.232051846038991
YBR137W	00561	0.4062814	0.232051846038991
YBR137W	00350	0.4062814	0.232051846038991
YBR137W	00120	0.4062814	0.232051846038991
YBR137W	00071	0.4062814	0.232051846038991
YBR138C	04111	0.3478201	0.120248267617589
YBR138C	04120	0.2829415	0.0536320888168726
YBR138C	00130	0.240431	0.0308479466022641
YBR138C	00040	0.2386288	0.0301251350260718
YBR138C	00650	0.2358472	0.029041623801689
YBR139W	00061	0.3020329	0.0684074663881196
YBR139W	00760	0.3004131	0.0670199030237185
YBR139W	00564	0.2980102	0.0650095832577385
YBR139W	00565	0.2980102	0.0650095832577385
YBR139W	00040	0.2975193	0.0646058456669829
YBR140C	04010	0.5083334	0.54688293128559
YBR140C	04111	0.3658248	0.148583105208198
YBR140C	00230	0.3540373	0.129463146240706
YBR140C	00500	0.3051374	0.0711415052477214
YBR140C	04140	0.2441658	0.0323996947107964
YBR141C	00230	0.2874287	0.0568080088699457
YBR141C	00240	0.2874287	0.0568080088699457
YBR141C	03020	0.2874287	0.0568080088699457
YBR141C	03010	0.2814621	0.0526222284525032
YBR141C	00030	0.2800873	0.051699891521513
YBR142W	03010	0.4613169	0.389377488481826
YBR142W	03022	0.3680538	0.15245041697473
YBR142W	00350	0.3069157	0.0727527225831247
YBR142W	00450	0.3069157	0.0727527225831247
YBR142W	00340	0.3069157	0.0727527225831247
YBR143C	03010	0.5059599	0.538890248685904
YBR143C	00230	0.4987026	0.514344632990566
YBR143C	00240	0.4987026	0.514344632990566
YBR143C	03020	0.4987026	0.514344632990566
YBR143C	00970	0.4957816	0.504438961371854
YBR145W	00071	0.4149827	0.253754994114869
YBR145W	00350	0.4149827	0.253754994114869
YBR145W	00010	0.4149827	0.253754994114869
YBR145W	00120	0.4149827	0.253754994114869
YBR145W	00561	0.4149827	0.253754994114869
YBR146W	03010	0.5668154	0.727442424835276
YBR146W	00970	0.4336388	0.304592860716889
YBR146W	00251	0.4336388	0.304592860716889
YBR146W	00860	0.4336388	0.304592860716889
YBR146W	00400	0.4214282	0.270671305220719
YBR147W	00220	0.2866243	0.0562259574598851
YBR147W	00330	0.2866243	0.0562259574598851
YBR147W	04120	0.2864953	0.0561331384163316
YBR147W	00460	0.2855512	0.0554582074564312
YBR147W	00430	0.2855512	0.0554582074564312
YBR148W	04010	0.3772535	0.169289652805611
YBR148W	00230	0.2268004	0.0257729581114178
YBR148W	00500	0.2233855	0.0246346347493486
YBR148W	00790	0.2233855	0.0246346347493486
YBR148W	00052	0.2215663	0.0240483816874196
YBR149W	00561	0.6804494	0.925786553990228
YBR149W	00620	0.6804494	0.925786553990228
YBR149W	00650	0.6804494	0.925786553990228
YBR149W	00120	0.6804494	0.925786553990228
YBR149W	00052	0.6804494	0.925786553990228
YBR150C	00051	0.2841549	0.0544739925717573
YBR150C	04140	0.2807668	0.0521538337773051
YBR150C	00480	0.27813	0.0504131041159709
YBR150C	00590	0.27813	0.0504131041159709
YBR150C	00562	0.2736773	0.0475978835873871
YBR151W	03050	0.2695144	0.0451014980503734
YBR151W	00230	0.2647037	0.0423720339158993
YBR151W	00040	0.2644715	0.0422443629777225
YBR151W	00052	0.2644715	0.0422443629777225
YBR151W	00520	0.2644715	0.0422443629777225
YBR152W	00500	0.3153321	0.0808433373892392
YBR152W	00790	0.3153321	0.0808433373892392
YBR152W	04111	0.2588142	0.0392451538405251
YBR152W	00740	0.2565041	0.0380800994210871
YBR152W	00562	0.2474875	0.0338429849131644
YBR153W	00240	0.3773059	0.169389674288798
YBR153W	00740	0.2915316	0.0598658592395774
YBR153W	00562	0.2675063	0.0439423566392004
YBR153W	00632	0.2675063	0.0439423566392004
YBR153W	00760	0.2675063	0.0439423566392004
YBR154C	00230	0.6165756	0.83982558148772
YBR154C	00240	0.6165756	0.83982558148772
YBR154C	03020	0.6165756	0.83982558148772
YBR154C	03010	0.5016197	0.524225848236662
YBR154C	00970	0.4875505	0.476532326585185
YBR155W	00290	0.4259628	0.282988665317179
YBR155W	00770	0.4259628	0.282988665317179
YBR155W	00350	0.292575	0.0606677354738303
YBR155W	00450	0.292575	0.0606677354738303
YBR155W	00340	0.292575	0.0606677354738303
YBR156C	04111	0.491663	0.490467882552197
YBR156C	04010	0.3698077	0.155551155069299
YBR156C	03050	0.2933735	0.0612881756265633
YBR156C	00260	0.2782522	0.0504925466348978
YBR156C	00271	0.2782522	0.0504925466348978
YBR157C	04130	0.2681768	0.0443261954708857
YBR157C	00361	0.2563443	0.0380007472825913
YBR157C	00740	0.2563443	0.0380007472825913
YBR157C	00620	0.2559443	0.0378028144151712
YBR157C	04140	0.2543151	0.0370068205970973
YBR158W	04111	0.4874542	0.47620635856937
YBR158W	04120	0.381822	0.17818756445768
YBR158W	00252	0.2786383	0.0507443307556999
YBR158W	00251	0.2786383	0.0507443307556999
YBR158W	00710	0.2786383	0.0507443307556999
YBR159W	00564	0.3768624	0.16854460336258
YBR159W	00565	0.3768624	0.16854460336258
YBR159W	00010	0.3722905	0.160028247737851
YBR159W	00620	0.3722905	0.160028247737851
YBR159W	00640	0.3722905	0.160028247737851
YBR160W	04010	0.7264336	0.95881815572616
YBR160W	04111	0.7262444	0.958716658382088
YBR160W	00562	0.6058391	0.819244396674505
YBR160W	00632	0.6058391	0.819244396674505
YBR160W	00760	0.6058391	0.819244396674505
YBR161W	00600	0.2235593	0.0246913670049274
YBR161W	00500	0.2224505	0.0243316033833368
YBR161W	00052	0.221689	0.024087491232118
YBR161W	00564	0.2181881	0.0229956175091657
YBR161W	04111	0.2181215	0.0229753216027312
YBR162C	00260	0.4364651	0.312776950498478
YBR162C	00290	0.4364651	0.312776950498478
YBR162C	03060	0.2890437	0.0579937320951121
YBR162C	00230	0.2883237	0.0574622700453439
YBR162C	00051	0.2872249	0.0566600089624178
YBR163W	00240	0.2466462	0.033471674359725
YBR163W	04010	0.2438436	0.0322629046276288
YBR163W	03010	0.2412336	0.0311752252393292
YBR163W	00564	0.2402805	0.0307869481998307
YBR163W	00632	0.2402805	0.0307869481998307
YBR164C	00190	0.4743893	0.432284322726421
YBR164C	04130	0.397663	0.211866173124656
YBR164C	04111	0.3748963	0.164838734532883
YBR164C	00562	0.3558701	0.132292104330278
YBR164C	04070	0.3558701	0.132292104330278
YBR165W	04120	0.3548775	0.130753562305777
YBR165W	04140	0.2373535	0.0296235911321734
YBR165W	00730	0.2371292	0.0295362205192157
YBR165W	00310	0.2366926	0.02936686953578
YBR165W	00300	0.2366926	0.02936686953578
YBR166C	00190	0.3893041	0.193544171622841
YBR166C	00530	0.3774046	0.169578201283621
YBR166C	00251	0.292398	0.0605310029305763
YBR166C	00860	0.292398	0.0605310029305763
YBR166C	00970	0.292398	0.0605310029305763
YBR167C	00230	0.2768158	0.0495661890765001
YBR167C	00240	0.2768158	0.0495661890765001
YBR167C	03020	0.2768158	0.0495661890765001
YBR167C	04140	0.2215661	0.0240483179897671
YBR167C	04111	0.2205329	0.0237214429637992
YBR168W	00260	0.3002609	0.0668908755118071
YBR168W	00564	0.2647324	0.042387839672169
YBR168W	00565	0.2647324	0.042387839672169
YBR168W	00650	0.2597572	0.0397305008979364
YBR168W	00052	0.2597572	0.0397305008979364
YBR169C	00500	0.3019318	0.0683200881336755
YBR169C	00061	0.2990964	0.0659112785047329
YBR169C	00030	0.2990344	0.0658594986541008
YBR169C	00760	0.2975005	0.0645904302270033
YBR169C	00561	0.2966562	0.0639016498263827
YBR170C	03050	0.4126936	0.247917900476069
YBR170C	00260	0.327776	0.0943125774975918
YBR170C	00010	0.2730938	0.0472402210052663
YBR170C	00561	0.2644868	0.0422527640754437
YBR170C	00650	0.2644868	0.0422527640754437
YBR171W	03010	0.4132991	0.249453101165153
YBR171W	04010	0.4091004	0.238938572860799
YBR171W	04130	0.3619828	0.142107692966404
YBR171W	04111	0.3457978	0.117375272495219
YBR171W	00361	0.2905705	0.0591360228688456
YBR172C	00230	0.3910773	0.197327652245146
YBR172C	00240	0.3910773	0.197327652245146
YBR172C	03020	0.3910773	0.197327652245146
YBR172C	00260	0.2505136	0.0352116944725836
YBR172C	00970	0.2505136	0.0352116944725836
YBR173C	03050	0.4171125	0.259266700933363
YBR173C	04120	0.2483468	0.0342263417607027
YBR173C	00190	0.2369908	0.0294824348592661
YBR173C	00130	0.2369908	0.0294824348592661
YBR173C	04010	0.2369829	0.0294793675908653
YBR175W	00780	0.4165717	0.257859822339962
YBR175W	04010	0.4111836	0.244117080403583
YBR175W	03022	0.4020951	0.222082854155947
YBR175W	00530	0.3819232	0.1783887525936
YBR175W	00010	0.3819232	0.1783887525936
YBR176W	00770	0.4320275	0.299981317763737
YBR176W	00410	0.4320275	0.299981317763737
YBR176W	00910	0.3136861	0.0791990472521091
YBR176W	00670	0.3136861	0.0791990472521091
YBR176W	00260	0.3136861	0.0791990472521091
YBR177C	00040	0.2711417	0.0460621420918972
YBR177C	00052	0.2711417	0.0460621420918972
YBR177C	00520	0.2711417	0.0460621420918972
YBR177C	00500	0.2711417	0.0460621420918972
YBR177C	00590	0.2588535	0.0392652668813796
YBR179C	00500	0.3035486	0.0697299174467539
YBR179C	00790	0.3035486	0.0697299174467539
YBR179C	03060	0.2782037	0.0504610024898633
YBR179C	04140	0.2611185	0.0404412998543965
YBR179C	00190	0.2590623	0.0393722929118683
YBR180W	00500	0.258043	0.0388524614746454
YBR180W	00790	0.258043	0.0388524614746454
YBR180W	00380	0.2552049	0.0374395402726049
YBR180W	00680	0.2552049	0.0374395402726049
YBR180W	00563	0.2521486	0.0359732478668931
YBR181C	03010	0.7565392	0.972246217463353
YBR181C	00230	0.4992151	0.516081677906289
YBR181C	00240	0.4992151	0.516081677906289
YBR181C	03020	0.4992151	0.516081677906289
YBR181C	00970	0.4914797	0.489846278367508
YBR182C	04010	0.5170433	0.575976401813646
YBR182C	00563	0.2690452	0.0448280791622219
YBR182C	01031	0.2690452	0.0448280791622219
YBR182C	00361	0.2459429	0.0331642913721792
YBR182C	00071	0.2459429	0.0331642913721792
YBR183W	00600	0.4979208	0.511694181000553
YBR183W	00190	0.3003239	0.0669442557519111
YBR183W	00860	0.3003239	0.0669442557519111
YBR183W	00500	0.293562	0.0614355044045615
YBR183W	00380	0.2904587	0.0590516680022348
YBR184W	00500	0.2952593	0.0627770696716888
YBR184W	00790	0.2952593	0.0627770696716888
YBR184W	00562	0.2270873	0.0258708928713821
YBR184W	04070	0.2270873	0.0258708928713821
YBR184W	04111	0.2261717	0.0255596086318716
YBR185C	03060	0.3181923	0.0837747578385793
YBR185C	00970	0.2706888	0.0457928428708414
YBR185C	00260	0.2706888	0.0457928428708414
YBR185C	00620	0.2646787	0.0423582704261169
YBR185C	00310	0.2548921	0.0372868706626413
YBR186W	03050	0.3048388	0.070874212219584
YBR186W	00240	0.2483998	0.0342501231402985
YBR186W	04111	0.2453734	0.0329173858428694
YBR186W	03010	0.2445961	0.0325832531219215
YBR186W	00230	0.2434172	0.0320827344598954
YBR187W	00230	0.3998402	0.216841490516961
YBR187W	00240	0.3998402	0.216841490516961
YBR187W	03020	0.3998402	0.216841490516961
YBR187W	03010	0.2832888	0.0538717971422571
YBR187W	00670	0.2761264	0.0491273258821618
YBR188C	00230	0.3915334	0.198309805178876
YBR188C	00240	0.3915334	0.198309805178876
YBR188C	03020	0.3915334	0.198309805178876
YBR188C	03010	0.2577728	0.0387157705767109
YBR188C	00710	0.2508209	0.0353536339811648
YBR189W	03010	0.5743777	0.747307873235559
YBR189W	00290	0.3287322	0.095426776073325
YBR189W	00970	0.3287322	0.095426776073325
YBR189W	00230	0.3277027	0.0942276483976014
YBR189W	00251	0.3248143	0.0909351392252761
YBR191W	03010	0.5179201	0.578879605930455
YBR191W	00290	0.4306159	0.295974299571429
YBR191W	00970	0.4306159	0.295974299571429
YBR191W	00380	0.41952	0.265590017453296
YBR191W	00230	0.4189955	0.264204060142971
YBR192W	04070	0.3715175	0.15862326596106
YBR192W	00310	0.3270126	0.0934314176039823
YBR192W	00780	0.3270126	0.0934314176039823
YBR192W	04111	0.2331684	0.0280339442282149
YBR192W	00230	0.2210027	0.0238695333688724
YBR193C	00190	0.3528632	0.127678086470789
YBR193C	03050	0.3305605	0.0975899927864376
YBR193C	00230	0.2850836	0.0551267585538018
YBR193C	00240	0.2850836	0.0551267585538018
YBR193C	03020	0.2850836	0.0551267585538018
YBR194W	04111	0.328313	0.094936866888167
YBR194W	04010	0.2889734	0.0579416381913094
YBR194W	00051	0.2270099	0.0258444363654251
YBR194W	00052	0.2270099	0.0258444363654251
YBR194W	00053	0.2270099	0.0258444363654251
YBR195C	00632	0.3811443	0.176844858301118
YBR195C	00280	0.3811443	0.176844858301118
YBR195C	00350	0.3811443	0.176844858301118
YBR195C	00360	0.3811443	0.176844858301118
YBR195C	00564	0.3811443	0.176844858301118
YBR196C	00010	0.3857588	0.186145483808679
YBR196C	00030	0.3857588	0.186145483808679
YBR196C	00710	0.3857588	0.186145483808679
YBR196C	00051	0.3857588	0.186145483808679
YBR196C	04120	0.3753745	0.165734023209964
YBR197C	04111	0.3118181	0.0773700568097435
YBR197C	00563	0.2650056	0.0425385796313123
YBR197C	01031	0.2650056	0.0425385796313123
YBR197C	00252	0.2628908	0.041384968027544
YBR197C	03022	0.2506749	0.0352861291054042
YBR198C	04010	0.4373235	0.315286208199847
YBR198C	00230	0.3993224	0.215650607943279
YBR198C	00240	0.3993224	0.215650607943279
YBR198C	03020	0.3993224	0.215650607943279
YBR198C	03022	0.3697856	0.155511766170031
YBR199W	01030	0.3389933	0.108142080027703
YBR199W	00513	0.3389933	0.108142080027703
YBR199W	00563	0.2747296	0.0482494140154664
YBR199W	01031	0.2747296	0.0482494140154664
YBR199W	00650	0.2735307	0.047507782302643
YBR200W	04010	0.4598644	0.384701432542373
YBR200W	04111	0.4598644	0.384701432542373
YBR200W	04120	0.373254	0.161793559591073
YBR200W	03022	0.2338945	0.0283036761807192
YBR200W	03050	0.2121226	0.0212172263198681
YBR201W	04111	0.3175407	0.0830985532471915
YBR201W	00251	0.2584971	0.0390832288653578
YBR201W	00650	0.2584971	0.0390832288653578
YBR201W	00350	0.2584971	0.0390832288653578
YBR201W	00600	0.2570366	0.038345674047495
YBR202W	04111	0.7981932	0.984038441480773
YBR202W	04010	0.5020601	0.525716177633602
YBR202W	04120	0.2639766	0.0419734772649194
YBR202W	00361	0.2634246	0.0416732971579908
YBR202W	00740	0.2634246	0.0416732971579908
YBR203W	04120	0.3728203	0.160997002954899
YBR203W	04111	0.3728203	0.160997002954899
YBR203W	00020	0.2956354	0.0630780210720859
YBR203W	00480	0.2956354	0.0630780210720859
YBR203W	00720	0.2956354	0.0630780210720859
YBR204C	00600	0.2989865	0.0658195204361915
YBR204C	00760	0.2965821	0.0638415267536896
YBR204C	00620	0.2954843	0.0629569510151095
YBR204C	04010	0.2954843	0.0629569510151095
YBR204C	00252	0.2937865	0.061611402056827
YBR205W	01030	0.4218941	0.271921180727913
YBR205W	00513	0.4218941	0.271921180727913
YBR205W	04111	0.281385	0.0525700941724225
YBR205W	00510	0.2801926	0.0517699921430916
YBR205W	00230	0.2800902	0.0517018209155833
YBR207W	03050	0.3165085	0.0820375320292058
YBR207W	00561	0.3034601	0.0696520552027177
YBR207W	00071	0.3034601	0.0696520552027177
YBR207W	00010	0.3034601	0.0696520552027177
YBR207W	00120	0.3034601	0.0696520552027177
YBR208C	04120	0.3333669	0.10099558277163
YBR208C	04111	0.3333669	0.10099558277163
YBR208C	00252	0.3101985	0.0758156832128509
YBR208C	00010	0.3101985	0.0758156832128509
YBR208C	00290	0.3101985	0.0758156832128509
YBR210W	00510	0.274926	0.0483719488215129
YBR210W	01030	0.274926	0.0483719488215129
YBR210W	00190	0.263792	0.0418728615562714
YBR210W	03060	0.2635943	0.0417653615241577
YBR210W	00051	0.2610424	0.0404012450087288
YBR211C	04140	0.3773424	0.169459373535562
YBR211C	03050	0.3285772	0.0952453682735136
YBR211C	04130	0.2467727	0.0335272532962118
YBR211C	00190	0.2391749	0.0303424099505976
YBR211C	00562	0.2381892	0.0299513287964385
YBR212W	01032	0.2945413	0.0622062503550966
YBR212W	00230	0.2877871	0.0570691611229051
YBR212W	00380	0.2874162	0.0567989208999612
YBR212W	00680	0.2874162	0.0567989208999612
YBR212W	00051	0.286438	0.0560919557323746
YBR213W	00020	0.2423554	0.0316383012410988
YBR213W	00630	0.2423554	0.0316383012410988
YBR213W	00071	0.2356356	0.0289607645319825
YBR213W	00562	0.2353426	0.0288491601910559
YBR213W	04070	0.2353426	0.0288491601910559
YBR214W	00500	0.2888556	0.0578544441437218
YBR214W	00010	0.2825621	0.053371375013591
YBR214W	00052	0.2825621	0.053371375013591
YBR214W	00521	0.2825621	0.053371375013591
YBR214W	00030	0.2749788	0.0484049413140816
YBR215W	04111	0.3751497	0.165312666995769
YBR215W	04140	0.2457906	0.0330980873784174
YBR215W	00564	0.2434395	0.0320921329009093
YBR215W	00565	0.2434395	0.0320921329009093
YBR215W	04130	0.2417099	0.031371033831415
YBR216C	00760	0.2518546	0.0358351483735388
YBR216C	04140	0.2486114	0.0343452281091407
YBR216C	00562	0.2486114	0.0343452281091407
YBR216C	04070	0.2486114	0.0343452281091407
YBR216C	00051	0.2448635	0.0326978271122643
YBR217W	04140	0.4173137	0.259791389628098
YBR217W	00020	0.3465592	0.118449909689815
YBR217W	00380	0.3465592	0.118449909689815
YBR217W	00310	0.3465592	0.118449909689815
YBR217W	03050	0.3263839	0.0927112882929314
YBR218C	00252	0.4770786	0.441261622246701
YBR218C	00620	0.4770786	0.441261622246701
YBR218C	00020	0.4770786	0.441261622246701
YBR218C	00630	0.3441683	0.115103784827786
YBR218C	00562	0.2968345	0.0640465346908422
YBR219C	00230	0.3778705	0.170470372216694
YBR219C	00240	0.3778705	0.170470372216694
YBR219C	03020	0.3778705	0.170470372216694
YBR219C	00030	0.2518302	0.0358237100222212
YBR219C	00710	0.2518302	0.0358237100222212
YBR220C	00230	0.3966503	0.209580578589811
YBR220C	00240	0.3966503	0.209580578589811
YBR220C	03020	0.3966503	0.209580578589811
YBR220C	00251	0.3098788	0.0755122654688511
YBR220C	00970	0.3098788	0.0755122654688511
YBR221C	00010	0.7182251	0.954187998055303
YBR221C	00252	0.7182251	0.954187998055303
YBR221C	00620	0.7182251	0.954187998055303
YBR221C	00290	0.7182251	0.954187998055303
YBR221C	00650	0.7182251	0.954187998055303
YBR222C	00010	0.6846863	0.929641347190151
YBR222C	00640	0.6846863	0.929641347190151
YBR222C	00620	0.6846863	0.929641347190151
YBR222C	00720	0.6846863	0.929641347190151
YBR222C	00310	0.60595	0.819467141672605
YBR223C	00970	0.2352782	0.0288246860887021
YBR223C	00330	0.2352782	0.0288246860887021
YBR223C	03010	0.2316623	0.0274823942330934
YBR223C	00120	0.2272493	0.0259263523171226
YBR223C	00252	0.2234262	0.0246479087470954
YBR225W	00500	0.2809159	0.0522539432424403
YBR225W	01032	0.2756533	0.0488282912330839
YBR225W	00562	0.2735338	0.0475096859039836
YBR225W	00632	0.2735338	0.0475096859039836
YBR225W	00760	0.2735338	0.0475096859039836
YBR227C	00970	0.3427551	0.113164871644404
YBR227C	00330	0.3427551	0.113164871644404
YBR227C	03010	0.3314175	0.0986189614112741
YBR227C	00251	0.3282721	0.0948891887498584
YBR227C	00860	0.3282721	0.0948891887498584
YBR228W	00230	0.2747972	0.0482915566537434
YBR228W	00630	0.2680569	0.0442573227552816
YBR228W	00620	0.2680569	0.0442573227552816
YBR228W	03022	0.2525037	0.0361407308113368
YBR228W	04120	0.2482763	0.0341947327217317
YBR229C	00252	0.3968404	0.210008235849728
YBR229C	00010	0.3968404	0.210008235849728
YBR229C	00620	0.3968404	0.210008235849728
YBR229C	00650	0.3968404	0.210008235849728
YBR229C	00290	0.3968404	0.210008235849728
YBR230C	00380	0.3040348	0.0701591138356772
YBR230C	00680	0.3040348	0.0701591138356772
YBR230C	04010	0.3040348	0.0701591138356772
YBR230C	00030	0.3020291	0.0684041802691402
YBR230C	00252	0.3013611	0.0678287830731651
YBR231C	00230	0.3947906	0.205430683359982
YBR231C	00240	0.3947906	0.205430683359982
YBR231C	03020	0.3947906	0.205430683359982
YBR231C	04111	0.3199616	0.0856361486293628
YBR231C	00510	0.2837777	0.0542109512347121
YBR233W	00240	0.316681	0.0822139859740585
YBR233W	00230	0.316681	0.0822139859740585
YBR233W	03020	0.316681	0.0822139859740585
YBR233W	00563	0.3070396	0.0728662257430098
YBR233W	01031	0.3070396	0.0728662257430098
YBR234C	04010	0.3642756	0.145943211118121
YBR234C	04130	0.3617637	0.141745608086847
YBR234C	00190	0.3603959	0.139502566156348
YBR234C	00530	0.3369446	0.105489824734525
YBR234C	01030	0.331316	0.0984965915034201
YBR235W	00510	0.27057	0.0457224516365048
YBR235W	01030	0.27057	0.0457224516365048
YBR235W	00010	0.2573127	0.0384840730460613
YBR235W	00271	0.240958	0.0310624658834537
YBR235W	00920	0.240958	0.0310624658834537
YBR236C	04120	0.3186228	0.08422425244953
YBR236C	00271	0.3013641	0.0678313571319303
YBR236C	00450	0.3013641	0.0678313571319303
YBR236C	00230	0.2956021	0.0630513205456911
YBR236C	00240	0.2956021	0.0630513205456911
YBR237W	04140	0.2484353	0.0342660610897005
YBR237W	00562	0.2484353	0.0342660610897005
YBR237W	04070	0.2484353	0.0342660610897005
YBR237W	03022	0.247332	0.0337740563117982
YBR237W	00564	0.2434909	0.0321138058151475
YBR238C	00251	0.3392741	0.108510137612074
YBR238C	00530	0.3392741	0.108510137612074
YBR238C	00230	0.2937771	0.0616040276476763
YBR238C	00240	0.2937771	0.0616040276476763
YBR238C	03020	0.2937771	0.0616040276476763
YBR239C	00300	0.2511322	0.0354979829868787
YBR239C	00100	0.2367114	0.0293741423518856
YBR239C	00220	0.2337136	0.028236240613756
YBR239C	00271	0.2337136	0.028236240613756
YBR239C	00510	0.2321319	0.0276532258212719
YBR240C	00010	0.3733156	0.161906955021807
[truncated: 25,320 more rows]
